# Supplementary material for: Ellagic Acid Alleviates Imidacloprid-Induced Thyroid Dysfunction via PI3K/Akt/mTOR-Mediated Autophagy
Source: Toxics. 2025 Apr 29;13(5):355. doi: 10.3390/toxics13050355 (PMC12115864; doi:10.3390/toxics13050355)
Supplement: Supplementary file 1 [file toxics-13-00355-s001.zip]

Archive with 6 entries (6 files):
- Table S1 SMILES.xlsx
- Table S2 disease targets.xlsx
- Table S3 drug targets.xlsx
- Table S4 insecticide targets.xlsx
- Table S5 common targets.xlsx
- Table S6 Enrichment analysis.xlsx
