# Supplementary material for: Ellagic Acid Alleviates Imidacloprid-Induced Thyroid Dysfunction via PI3K/Akt/mTOR-Mediated Autophagy
Source: Toxics. 2025 Apr 29;13(5):355. doi: 10.3390/toxics13050355 (PMC12115864; doi:10.3390/toxics13050355)
Supplement: Supplementary file 1 [file toxics-13-00355-s001.zip › Table S1 SMILES.xlsx]

## Sheet: Sheet1
Table S1. chemical structure (in SMILES format) of Ellagic Acid and Imidacloprid from PubChem.
Compound	SMILES format
Imidacloprid	C1CN(/C(=N/[N+](=O)[O-])/N1)CC2=CN=C(C=C2)Cl
Ellagic Acid	C1=C2C3=C(C(=C1O)O)OC(=O)C4=CC(=C(C(=C43)OC2=O)O)O
