# Supplementary material for: Ellagic Acid Alleviates Imidacloprid-Induced Thyroid Dysfunction via PI3K/Akt/mTOR-Mediated Autophagy
Source: Toxics. 2025 Apr 29;13(5):355. doi: 10.3390/toxics13050355 (PMC12115864; doi:10.3390/toxics13050355)
Supplement: Supplementary file 1 [file toxics-13-00355-s001.zip › Table S2 disease targets.xlsx]

## Sheet: disease
37372 common targets for disease from 3 databases
DIO1
TSHB
DIO2
ID2
CCND1
KLF9
PTGS2
TNF
ID3
CTNNB1
HRAS
TP53
CCL2
IL1B
ENPP2
TPO
TG
MAPK1
IL6
GULP1
RXRA
HIF1A
TPM3
PRDM2
ITGB5
CAT
KRAS
SOD2
TBX3
CXCL10
TPR
CXCL8
BRAF
GPX1
PDGFA
SOD1
TGOLN2
TERT
CNST
ZFR
PON1
EPOR
CSF2
ABCA8
GSR
TSHR
PAK1
ABCB6
MSH6
AQP1
NCOA4
BRD4
TCF7L1
ABCC10
PTGES2
RET
RAP1GAP
SLC16A2
ZNF676
TGFB1
CLCN5
SLC30A10
SLC26A4
EPO
ABCA12
MTHFR
MIR497
IFNG
ABCB8
PTPN22
RNASET2
B3GNT2
IFIH1
TRHR
IL4
CARTPT
IL17A
MIR889
IGSF1
DUOX2
SCD
MIR409
MIR410
BEGAIN
PPP2R5C
DIO3
IL6R
SNAI1
ALB
ARID5B
BCHE
C1S
CACNA1S
CCDC6
CD4
CTLA4
DICER1
DIO3OS
DUOXA2
DYNC1H1
EZH2
FCRL3
FOXE1
FOXI1
GC
GLIS3
HABP2
IYD
KAT6B
KCNJ10
LHX4
MIR1193
MIR1197
MIR1247
MIR127
MIR134
MIR136
MIR154
MIR299
MIR300
MIR323
MIR323A
MIR323B
MIR329-1
MIR337
MIR369
MIR370
MIR376A
MIR376A1
MIR376A2
MIR376B
MIR376C
MIR377
MIR379
MIR380
MIR381
MIR382
MIR411
MIR412
MIR431
MIR432
MIR433
MIR485
MIR487A
MIR487B
MIR493
MIR494
MIR495
MIR496
MIR539
MIR543
MIR654
MIR655
MIR656
MIR758
MIR770
NDUFA13
NKX2-1
NKX2-5
NSD1
PAX8
PDCD1
POU1F1
SECISBP2
SLC5A5
SNAI2
THRA
THRB
TNFRSF8
TNFSF8
TRH
TTR
UBR1
WARS1
WDR20
ZEB1
ZEB2
ZFAT
PPARG
HPGD
KLF5
IFNA2
ALAS1
AR
CASP3
BCL2
DNMT1
MCM2
CYP17A1
GJA1
STAR
GCLC
HSPH1
ABCC3
PCNA
CYP1A1
ESR1
THRSP
HSPD1
RELA
CPT1A
PDIA3
GSTP1
IGF1
MAPK3
HMOX1
SERPINA7
AKT1
HSP90B1
DUSP1
TXNRD1
CYP11A1
BDNF
VEGFA
SULT1A1
CYP1B1
ATP2A2
CFL1
GPT
ACHE
DDIT3
GADD45A
NTRK2
FOS
MKI67
NQO1
CALR
NR4A1
NR1I2
FKBP5
HSPA9
CASP9
IL10
BAX
HSD17B1
GLUL
PCK1
SLC2A3
ATF3
FASN
BHLHE40
NR3C1
CCNB1
COL1A1
HTATIP2
PSMA1
CDKN1A
H2AX
CASP1
MCM5
PSMD4
AHR
NFKB1
SULT1B1
MAP2K1
SPTBN1
CTSD
KRT18
SLC27A2
IL2
SLC6A6
EGR1
NFE2L2
ALDH1A1
NOS2
BHMT
EPHX1
ME1
ISOC1
ABCC2
CD36
HADH
MCM4
PSMD1
ACTB
IGF2R
HSPA5
LHB
MTHFD2
CAR3
PSMC2
ECH1
ABCB1
STMN1
TACC3
GSS
RGCC
MYC
BIRC5
SREBF1
TSC22D3
PGM3
EGFR
PSMB4
DNAJB11
PSMA2
CDC20
TAGLN
UCP2
CAMK2A
YWHAZ
CYP2B10
GPX4
PNRC1
APEX1
CYP19A1
DAB2
CYP3A23-3A1
MMP2
AGL
HSPA8
CEBPA
MCM6
SQSTM1
SLC3A2
CYP1A2
ESR2
HSD3B1
NR1I3
TJP1
JUN
EHHADH
SMC4
ITGA5
PRDX1
GAPDH
HMGCS1
TPM1
MBP
FHL2
GSTT2
CYP2R1
TENM3
LDHA
HSD11B2
CDH1
ACADL
ALPL
ANGPTL4
GAP43
PAPSS2
HSD17B4
FABP3
PHGDH
RNASE4
FMO1
ALDOA
PRKCA
SQLE
IGFBP3
GLUD1
CEBPD
EPHX2
PHLDA2
CYP3A11
DECR1
ENTPD5
PSMA4
UGT2B1
IGF1R
PSMB3
USP2
POR
HSD17B2
HSD17B3
ACOX1
DDC
IGFBP2
CCT3
XBP1
PSMD2
SIRT1
F2R
FGA
ALDH5A1
CXCL14
ABCG5
SLC40A1
CDK1
ANXA1
KANK2
NCKAP1
RPS25
HDAC1
MAD2L1
LRG1
NR1D1
STAT1
RRBP1
SOX2
ACSM3
MTSS1
PSMB1
SLC7A11
VNN1
SLC2A1
CGA
ELOVL2
CYP2E1
HMGCS2
HSPA4
TK1
RB1
GNAT1
RPN2
SP1
RAN
SERPINE1
SPP1
GSTA2
GSTA4
IRF3
PDLIM7
PRDX5
TKT
SLC16A3
ATF4
MAT1A
MAPT
LGALS3
PRDX2
GPD2
CDKN2B
PTPRN
PPARGC1A
DNMT3A
FDPS
GLI1
AGT
MAP2K2
USP14
PFKFB3
KCNK1
PSMA7
CLU
PRDX3
DDX21
APP
TGFB2
ABHD5
INHA
PNN
EEF1A1
IGF2
NDUFS1
SGK1
TPBGL
IL4R
CST3
PRKACA
COX6B2
CDC45
HSPE1
DDX17
HSPA1A
SESN2
XDH
GBE1
NUPR1
FBXO32
JAK1
GGH
P4HA1
CP
VCAM1
NPR3
KIF20A
NPM1
MPO
CTSH
RAD50
PSMB2
GSTA3
CASP8
MSMO1
APOE
GFAP
CUX1
LNPEP
ALDOC
DCN
TNR
KRT8
EPCAM
GLRX
TSPO
VIM
MT2A
SAR1A
HSP90AA1
ATP5MC1
CARS1
CRIP1
HSPB1
HPX
MYH6
SOD3
LIFR
DGAT2
KDR
HOPX
IGFBP1
FLT1
NRG1
SOX9
MASP1
UBE2I
ETS2
MT4
CDH2
GAD1
SELENBP1
CLOCK
DDX39A
GSTM1
PKP2
HMGCR
TSC22D1
BLVRB
POU5F1
CDA
KPNB1
CYP2B1
ATP1A1
LIMS1
LEPR
ODC1
TRIB3
LGALS1
CD9
CRIP2
KPNA2
TARDBP
SCD1
CREB5
GNB1
HNRNPA1
CYP3A4
FAM83D
NR0B2
ENO1
CLEC2L
TUBB6
CKB
MAFF
SLC6A9
DNAJB9
KIF2C
NDC80
DNAJA4
PTPRU
SLFN5
XPOT
HDAC10
PSMB5
PYGM
TXNL1
RRM2
RAB1A
PGK1
FBN2
DBP
MX1
ANXA4
GSK3B
ZFAND2A
CREB1
ONECUT1
FAT1
CCNA2
PDIA6
MAPK14
GADD45G
EEPD1
DDX5
GCLM
NFKBIA
MVD
MAD1L1
PLD3
FOSL2
CCN1
CTSL
NDUFC2
BTG2
RTN4
WNT5A
SLC7A5
TNS1
ACO1
CYP51
GSTO1
AP3S1
CXCR4
SCARB1
ST13
APOA4
ATP1A2
PAICS
PPP1R3C
TNFRSF11B
CNN2
TET1
C1QTNF3
FSTL1
TOP2A
CASP7
SLC39A8
HSD3B2
LGR5
IRX1
L3MBTL3
SRD5A1
HSP90AB1
SLC10A1
MTTP
PNPO
RNF14
HPRT1
PRKAB2
TRPV6
DDIT4
TLR4
CYBB
CITED2
PSMC3
XRCC5
LPL
CDKN3
HP
ECI1
MDM2
INS1
SRXN1
ABCE1
PCTP
CYP2B2
RAB3B
EEF2
HSPB8
GDF15
ARRDC3
CIDEA
DST
MAP2K6
NANOG
SELENOP
ELN
PKMYT1
BRI3BP
MAGOH
PPCS
VLDLR
CYP4B1
EIF5
TGFBI
DTYMK
ACACA
LEP
MAP1LC3B
S100A9
THRAA
NTRK1
PPIA
ASNS
DNAJC3
FKBP4
GATM
PSMD13
QARS1
THNSL2
FANCA
IHH
SPC25
OLFM1
RBBP4
PIK3R1
PLAT
EIF4E2
WNT4
CFI
ETFB
RPL3
PROS1
RPSA
ACSL1
GPR146
TNFRSF21
NCOR1
SMC2
PARP1
FABP5
LBP
ADPGK
NME7
PIPOX
RERG
SPAG1
CLDN11
FABP2
HIGD1A
IRF7
ABHD4
ACTC1
ANKRD12
COL11A2
ALCAM
SLC1A3
TUBB4B
VCP
JUNB
ACOX2
CLDN1
SDHC
TIMM10B
AK4
CCNE1
HMGA1
MAT2A
RHEB
PDK1
IER3
SULF2
POLD3
PTGES3
GSTT3
GRIA1
GSTT1
PHLDA1
SLC1A4
TTC7B
HDC
PGAM1
PLG
S1PR1
A2M
CYP2C6
MTHFD1
PRL
LIPG
SLC1A1
TM2D1
COPB2
FERMT2
SMARCA2
HBB
RPS19
INHBE
CRABP1
GDF10
AMN1
HSPB9
KRT14
GBP2
ALDH1A7
KLHL32
PSMC5
ATF6
ABCA1
MAG
ANXA5
ALAS2
DYNLL1
GSTM5
ARK2C
CYB5R2
LIX1L
SEZ6L2
CD151
GALM
G3BP1
PGRMC1
HMGB2
NOS1
SLC2A2
HS3ST3B1
MAPK15
NDEL1
GAS6
STIP1
MECP2
NPHS1
C3
ACAD11
AURKA
DNAJC2
FNBP4
MYL4
REST
RRM1
DAZL
PRMT1
HSD3B6
ALDH3A2
CDC42
UGDH
MET
MIF
ZDHHC23
HES6
LMNA
SRSF7
SOX4
MARCKS
FSHB
INSIG1
EIF4A1
RXRG
TIMP3
CABLES1
PIR
RAD21
EIF2S2
NR2F2
YWHAE
KIF11
LRP1
ANK1
ATP1B2
DPYSL4
ELOVL1
FLT4
SCG5
KIF15
PLD1
SDC4
LOX
NR1H4
GHRH
SPCS1
HSPA2
DUSP16
GFRA1
IFITM3
LIMA1
NDUFAB1
NRCAM
CYCS
POMC
LRP11
PPA1
REEP5
SLC41A2
IFIT1
GSTM2
LSS
ADGRG1
CYP2C29
MBNL2
WFDC3
PGD
SEMA7A
BCL2L1
ERH
GCK
TIPARP
CTPS1
TH
S100A8
S100A6
ACOT4
KCNB1
NEBL
TGM2
FOXP1
FUS
GOT1
GFRA2
MYD88
PPARGC1B
SHMT1
TMEM97
CASP12
RNF152
SEC61G
CLCN3
DDX1
SLC13A2
JAK2
HNRNPK
SHMT2
NFE2L3
STBD1
CTTN
FBXL4
CRYAB
MTOR
HYOU1
NFIB
SDF2L1
GAMT
SAP25
DNASE1L3
RAI14
IGFBP1A
APOB
NOS3
AGPAT5
AQP11
HSPA4L
MCM10
NCAM1
TRPC1
ADRM1
RPA3
ACAT2
KMT2A
CCNB2
IL1A
CYP7B1
RIPK1
AP1S1
HAO2
MED13
MRPL50
CIRBP
ZWINT
HAPLN4
SEC14L3
CYP1A
SOCS2
ATP2B1
JUP
CTH
GNAO1
GNAS
MME
SYT1
FTH1
ATP2C1
GRIP1
MLC1
MTPN
SURF4
DPYD
JAG1
TUBA1C
COX17
ABCC4
CPE
CYP4A14
ID1
PLTP
TUBA1B
KDELR2
DGKA
NPTX1
PVALB
SPDL1
ACSL5
COL12A1
MGST3
PLA2G2A
PTP4A1
CDK4
CEBPB
UGT1A1
BBOX1
EFEMP1
POLE
RACGAP1
DPP4
OST4
AIF1
HDAC2
MYO1B
KIF18A
DUSP6
OCLN
KRCC1
LY96
MIB2
OGFR
PRPF40A
RPS23
SNRPN
STK38L
ELOVL6
MYLK
C6
CDKL1
DAPL1
GRIA2
IFIT2
MVP
RGN
HSPA1B
ACSS3
CBX6
EFNA3
LRRK1
NDUFB3
SNRPD3
EEF1D
TIMELESS
CBR1
ALDH2
CD44
AKT2
SAT1
CKM
ENO3
LUM
TEX261
CCT8
MAPK11
OLFML3
ERCC3
ASS1
ALDH7A1
TMPO
PIK3CA
ALDH9A1
GPX7
MKNK2
PFN2
EDNRB
BMF
ENO2
TMEM86B
GAA
HAT1
ROBO1
CSRP1
NFIL3
PPP3CA
UBE2C
PAX6
CPEB4
FOXQ1
MAL
YWHAQ
UBC
ZBED3
ADH4
MGLL
NCEH1
TMSB10
POU3F1
PRPF8
SREK1
VIL1
ZC3H6
MSH2
SFPQ
CDK2
CCND3
DTL
MACF1
IL1R2
PER2
SLC1A2
NOX4
ME2
NDUFS5
RBP2
NID1
PLAGL1
TP53INP1
CHAC1
GRIN1
ACOT2
SLC18A2
CUX2
FXYD1
BMP4
GALE
GPRC5A
NPAS4
APAF1
MT1
EXTL3
RIMBP2
TOMM40L
JUND
TNFRSF12A
AKR7A3
H1F0
INHBA
PDZRN3
GPC4
COMT
IGFBP5
COL7A1
PFN1
FADS1
GALR2
RRAGA
CHTF18
DERL3
LRPAP1
PSME2
SLC25A22
SLC37A2
SLIT1
CXCL2
MDH2
PTGR1
FABP4
S100A10
CCL5
NDRG1
CLK4
KEAP1
TUBA8
VDAC2
DHPS
PDCL3
SSH1
TIMP2
BAD
MFGE8
PGR
PSMA5
ACAT1
GSTA1
SCNN1A
APPL2
NHP2
RNF125
CALML4
EIF4E
SULT1E1
TUBA4A
ELF3
ARNT
LDLR
ACBD3
ARPC2
IMPA1
TIMM8B
AKAP12
ATP5F1B
MCM7
STC1
FDFT1
SLC39A10
TRAP1
SNCA
CDKN2C
ADAMTS1
CDO1
DCLK3
EPN1
ERP29
HNRNPR
NBL1
PPM1K
RAB14
RER1
ROMO1
SNRPA
SPRYD7
KITLG
TFF1
HMGCL
PCDH17
PTPN21
SLC5A6
TMTC2
MDH1
MPHOSPH9
POMP
SCEL
ZW10
DLG1
PFKM
SCARA5
CAPN1
PZP
SPRED1
TNNI2
CAV1
PPARA
CAV2
NASP
PEX11A
SLC4A4
SORBS1
GRK4
ACACB
DAPK1
FBN1
NREP
TUBB2A
ANXA2
CYP2C37
SLC18A1
TMED7
MAPK8
DSP
ENDOD1
F8
FOXA1
GRB7
PGM1
PSMD8
RPL37
UBQLN1
ATP5F1A
AARS1
GSTZ1
DAD1
GJA4
RNPEP
SLC2A4
HES1
ATP1B1
CNMD
E2F8
PHPT1
SERPINE2
SLC32A1
SULT5A1
TMEM150C
IL18
ALDH3A1
CDC25A
GHR
NES
ADSS1
ATG3
CBX7
PXMP2
RCAN2
TM4SF4
TRIM16
AFP
DCLK1
PSMC4
ZFP36L1
DNAJB4
P4HB
LCN2
IL1R1
ASB13
CNTN2
COMMD3
SCN7A
AADAT
BTG1
GPAM
CFLAR
F7
MYLIP
TARS1
TXNIP
LRRC23
AIFM1
STC2
SYK
TCP1
CAPNS1
COX6A2
DLST
MEG3
NUDT4
SH3BGRL
ACOT3
BAK1
CHID1
UBE2E2
UBE3C
UHRF1
MGST1
GARS1
GSTM4
STAT5B
GMFB
ILK
MBNL1
SERPINF2
AQP4
CPVL
ELF5
RIMS1
SCX
TSPAN1
F3
CELA2A
PRLR
ATP5PO
CORO1C
PRKD3
SCPEP1
COTL1
EIF5A
PSMB9
PTCH1
SDHB
HSD11B1
IGFBP7
SHH
SNCB
PNISR
PSMD14
SLC39A4
UBE2D3
SMAD3
CYB5R3
HNRNPH1
LCP1
AVPR1B
RASGEF1C
TMEM9B
DEFB1
PALMD
CMTM7
CPSF2
FABP1
ITGB1
SUMO2
BUB1B
EZR
HMGB1
RHOC
CREM
HNF4A
COL1A2
COQ10B
PCP4L1
PDLIM2
PPAT
DCXR
INHBB
NDRG2
SDC2
FAS
BAG3
PIM1
EIF4A3
SCG3
TMEM123
UBL3
NPRL2
SLC27A6
BSG
CISH
SIRT3
USP18
ABCD2
AGPAT2
DRAM1
PKLR
PRKCE
PSMC6
STXBP1
NFAT5
TNFSF11
PTGES
CHDH
ERBIN
PLVAP
SLC38A6
TNFRSF1A
WNK2
ATP2B2
CHD7
H2AZ1
LPIN2
PPP1R14B
SORBS2
SSR3
TET2
TF
ZDHHC2
KRT17
ROCK1
TUBB5
CXCL12
SDR9C7
GNAI3
GRB14
NFATC3
TCEA3
UAP1
CCNA1
SLCO1A4
CCN2
CDKN1C
GAPVD1
NFKB2
ZC3H4
PTEN
ABCD3
CHAF1A
FGFR1
E2F1
ATG7
TIMP1
APOA1
LAMP1
CPA1
NADK
PCDH8
PHYHIPL
ANKRD9
B4GALNT1
CHD1L
MYL12B
SGPP2
STAT3
ATP5F1E
CSNK1A1
PDIA5
RPS3A
TAF1D
VSNL1
XIAP
FGB
GPNMB
LXN
HAL
ABCB1A
CYB5A
G0S2
PRNP
CRHR1
EHD4
GALK1
PCSK5
RAB30
YBX1
ABLIM2
FITM2
FRYL
SUMF1
MGMT
CYP2B6
LYPD6B
ATP6V1A
PLP1
UAP1L1
AGTPBP1
CYP3A9
FTSJ3
KDM4A
ATP7B
CALD1
CDCA3
MEF2C
PPL
SDHA
ACSF2
ASL
PLS1
SGMS1
RPS27L
CYP2C70
ENKUR
CLK3
SPR
AASS
NFE2L1
GADD45B
OMD
TNFAIP3
CYP26A1
MYCN
TRAF6
ABCC8
CDH11
ETNK1
LRRC59
PRKAG2
PTH1R
SARAF
ANAPC10
COX4I2
FST
KLHL24
PKHD1L1
TBX18
AIFM2
CACNA1D
CMPK2
CRH
CPEB1
NELFE
CCND2
RPL23
ZFP386
DUSP10
DHCR24
CD14
CYP7A1
PDCD2L
PTPRT
RNF183
ACTG1
GSTA5
PHB1
ALPK2
APOM
CALB1
CD2AP
CDK2AP2
CLEC10A
HNRNPAB
IMPACT
LY6D
NLRP12
PPP1R14C
PTBP2
PTMS
SPCS3
ST3GAL4
TKFC
USP25
GCGR
CHEK1
CBX5
E2F3
NINJ1
HERPUD1
VDAC1
CDKN1B
DHX15
EZH1
ACTA2
BRPF1
FADS2
FAM124A
INKA2
PDK4
CNP
CRYM
DHRS4
DSC2
INCENP
UBA1
ACO2
PCK2
ACBD4
CDR2
EIF4E3
ISL1
KCNAB1
KIDINS220
PPP1R16B
TRMT61A
UPP1
ARHGEF2
KDM3A
KRT15
PSMD12
RRAGD
SERPINF1
LPAR4
TGDS
NR1D2
DNAJB1
PINK1
SLC38A4
SOX17
ATG4B
KCNE3
OTX2
YKT6
ANPEP
CPT2
AMH
GAD2
ALAD
PLPP3
PRSS23
TPM4
APLP1
ATP6V0B
CLN8
CYP2U1
DLX5
MPP7
RTN4R
INA
PRODH
MGA
TMEM151A
DHCR7
BHLHE41
CTNND1
GPER1
PDK2
PFKFB4
RAD23B
VCL
YWHAG
KIT
GGT1
NPY
EGLN3
RORA
BATF3
CPB2
CYB561
MRTO4
MYL12A
PCDH18
PLPP2
RNMT
CALB2
GLS2
IDE
KIF1B
NNMT
TFDP1
G6PD
KNG1
MT2
TFRC
LAMC2
DUSP5
HS3ST3A1
CPEB2
CREBRF
LSP1
QSOX1
RYR1
CENPJ
GJA5
GTF2B
HIPK4
NADK2
PLIN5
SEMA4G
BCL3
EIF2S1
CCNG1
CACNA2D1
CLCF1
HHEX
KIF23
NT5DC2
PLSCR1
SC5D
SLC51B
CSNK2B
DHX29
EID2
FFAR4
GGACT
MAP3K4
MIPEP
NRXN3
PODXL2
TWF1
EMP1
FGF21
LAMP2
CCL22
RFC3
SPINK1
UNG
AMDHD2
BCO1
CCAR1
GREM2
INSL3
RAB5A
SALL1
SGPL1
APOC1
ELAVL1
PDXK
POLD1
VWF
ETFBKMT
MRO
STARD3NL
TRAPPC10
ARPC1B
IQGAP2
LY6E
PSME1
RDX
HSD3B7
MIDN
PARVA
RGMA
SMIM3
TSPAN13
HEXB
PDIA4
TRIB1
ESD
FMO2
IMPDH2
KNL1
TNFRSF25
EPS8L1
KLF16
MC4R
NT5C
CDS1
CPN1
DLG2
EFNA1
MYO1C
NEDD9
NOTCH4
RAC1
TPPP3
UCP1
CDH13
DBN1
GDA
GNAI1
ITGA1
PLK4
PRDX4
RAB31
RSRP1
STUM
SERPINA1
TGFA
C2CD2
CHGB
FTL1
GCNT1
GLI2
HNRNPDL
KIF20B
MIS18A
NTF3
NUP205
PAFAH1B3
PITPNC1
TYK2
ACAA2
DCTN4
LIN28A
LRCH1
RAB11FIP2
MGP
C1QBP
CRAT
DPYSL3
PSMB10
RRAS2
TMT1A
MMP9
EML4
ABTB2
ACER2
ADAMTS2
AKAP5
DARS1
EPM2AIP1
LAP3
NSFL1C
PTPRN2
RAPGEF3
SEC23A
SH3GLB1
UBE4B
NGFR
ARHGDIA
LASP1
ZBTB20
CFAP126
KCTD14
NEDD1
ORC2
POLRMT
CTSC
NGF
PRDX6
SORD
XRCC1
HEXA
HNRNPF
MOXD1
PSMC1
RPS18
SDS
UBA5
ACLY
PDGFRB
PECAM1
PROM1
CD63
CRELD2
CYP3A7
SLCO2A1
BMAL1
CYP8B1
ITGB3
CCL3
NUSAP1
BAIAP2L1
CADPS2
CFP
CMBL
CYGB
FABP7
GLG1
ISYNA1
LYAR
MMP15
SORCS2
UCHL3
DTX3
KCNK6
ONECUT2
SEMA6B
ACTA1
ENG
OGT
PTMA
SPRY4
UGT1AB
NLRP3
CREB3L2
HPGDS
KHSRP
MICAL1
PCCB
PPP2R1B
RFC2
RPL7A
USP15
ADA
MTMR11
ADH1
AKR1C14
COL6A2
SRM
SDK2
TTC23
YTHDF1
CD83
UGT1A6
BID
ARSB
PHIP
PPFIBP2
PRKCG
RAD51B
SLBP
MX2
SCARB2
CYP2A6
ERN1
CRP
ATF2
PBK
SLCO2B1
ATP2B4
HTR5B
TRIP13
ARHGEF7
B3GALT1
CEP170B
FRMD4B
GPM6B
LUC7L3
NDUFA5
PPIC
RPL4
TMEM165
UBA52
YPEL3
NT5E
SLC22A5
ADM
CDCA2
CRISPLD2
CYP4A10
FOXA2
PIK3R3
PON2
ADORA1
ANXA3
CS
IDH1
COX6C
CRTAP
DDX39B
DDX60
GNA12
HGD
MYCBP2
PRKCSH
PSME3
QPCT
RPN1
SCG2
SLC38A3
ACTL6A
CLDN15
CPB1
HAUS8
HSD17B10
MRPS12
PDLIM1
PPIL3
PRPF3
ABCG1
DNMT3B
NRP1
ACTN2
ADAMTS4
ASPA
ATP5F1C
CAR2
DAPK3
GPSM2
ICAM1
KIFC3
PARD3
PDE4B
PHB2
POU2F1
PSPC1
RPL12
FLNB
RBL2
ARRDC2
TXN
NR4A3
TNC
ALDOB
AQR
ATG5
AVPR1A
CLK1
DUT
GOLPH3
GSTM3
LAMA5
LPIN3
NCAPH
ROBO4
RSPH9
RTCB
CDC34
GALNT3
GPM6A
MATR3
PSMD11
BCL6
E2F2
IRAK2
SMOX
CDC6
CES2
ARL6IP1
GNA13
MAPRE1
P2RY1
TRAF4
CCNO
COMMD7
MEIG1
METTL17
TAGLN3
UBE2Z
USP28
ADIPOQ
IER2
NHERF1
OTOS
PLA2G7
SLC39A14
GNA14
NAT8
OTC
PLAAT3
RUVBL1
TAPBP
TRA2A
TRIM59
GSTK1
IFI44
KIFC1
NFIX
CENPF
CACNB1
RAD52
SH3BGRL2
SIX4
SLC7A3
ARG1
ARAP2
BMP5
CYP39A1
EPS8L2
FOXC1
FZD1
KLF13
NRGN
SLC25A30
COL4A2
SLC7A14
GMNN
SLC31A1
TPI1
UGCG
ATG14
[truncated: 35,373 more rows]
