# Supplementary material for: Ellagic Acid Alleviates Imidacloprid-Induced Thyroid Dysfunction via PI3K/Akt/mTOR-Mediated Autophagy
Source: Toxics. 2025 Apr 29;13(5):355. doi: 10.3390/toxics13050355 (PMC12115864; doi:10.3390/toxics13050355)
Supplement: Supplementary file 1 [file toxics-13-00355-s001.zip › Table S3 drug targets.xlsx]

## Sheet: drug Targets
353 Targets for Ellagic acid from 3 database (after the removal of duplicates)
TNFSF11
TNF
CASP3
NFE2L2
AGT
RELA
IL1B
CAT
HMOX1
MMP2
TP53
BCL2
CDKN1A
NQO1
FOS
IL6
MMP9
RECK
CXCL8
CYP1B1
GPT
NOS2
TERT
TGFB1
ACP5
AKT1
ALB
APAF1
BAX
CCND1
COL2A1
CTSK
CYP1A1
F12
GPX1
HRAS
IFNG
JUN
MAP3K1
MAPK1
MAPK3
NFATC1
NFKB1
NFKB2
NR1I3
PPARGC1A
PTN
RB1
SMAD7
SOD1
SRC
STAR
STAT3
TGFBR2
TNFRSF11A
XDH
ACHE
ACP3
AGTR1
AIFM1
ALKBH2
AP3S1
APP
ASCL1
ASNS
ATF3
ATG5
BAD
BCHE
BMP6
BRF1
CALR
CASP9
CCL2
CD14
CDK1
CFAP36
CTSD
CYBA
CYP1A
DAXX
DFFA
DNAJB6
E4F1
EGR3
ELAVL3
ENDOG
EP300
EPS15
EZH1
FGFR1
FLNA
FN1
G6PD
GAL
GPLD1
GSR
GSTA4
GSTS1
GSTS2
GSTT1
GTF2E2
GTF2H4
GUSB
H2BC1
HIF1A
HLCS
HNRNPK
IER2
IGFBP2
IGFBP4
IL1R1
INPP5D
IQGAP2
IRF9
IRGF1
KLF4
KLK3
KYAT3.2
LITAF
MAP1A
MAPK11
MAPK14
MAPK8
MAPK9
MGST1
MMD
MMP1
MMP13
MYH7
NCF2
NNAT
NOP56
NPAS2
NPPA
NPPB
OPN1LW1
PARG
PARP1
PCNA
PDIA2
PGD
PLA2G2A
PLEK2
PLP2
PML
PPARD
PPARG
PRKG1
PTPRN2
RAN
RGS5
SCD
SEPTIN2
SHPS
SOD2
SOD3
SORD
TAF1C
TCF12
TFAM
TGFBR1
TH
TIMP2
TNNT2
UGP2
UGT5A1
USP4
VEGFA
WARS1
WEE1
ZBTB16
ZMYM2
AAK1
ACACA
ACACB
ADRB1
AKR1B1
AKR1C1
ALOX12
APEX1
AXL
BMP2K
C5AR1
CAPN1
CDC25B
CDC25C
CDK2
CDK5
CFTR
CHRNB4
CHUK
CLK2
CLK4
CSNK2A1
CSNK2B
CYP3A4
DAO
DPP7
DPP8
DPP9
DRD1
DRD2
DUSP3
EGFR
EGLN1
ERAP1
ERN1
F13A1
FCGRT
GALNT2
GLO1
GLRA1
GLS
GPBAR1
GPR17
GPR35
GPR6
GRIA2
GRK5
HDAC8
HPGD
HSD17B10
HSP90AA1
HTR3A
IGF1R
INSR
ITGB1
KDM4E
KDR
KIF11
KLF5
LGALS3
MAOA
MAP2K2
MDM4
MET
METAP2
MIF
NPC1
NR1I2
NR3C2
NR4A1
NTRK3
NUAK1
P2RX4
PDE11A
PDE3A
PDE3B
PIK3R1
PIN1
PKN1
PLAU
POLB
POLH
POLI
PRCP
PSMB1
PTGER1
PTGER2
PTPN11
QRFPR
RECQL
RPS6KA1
RPS6KA3
SCN3A
SERPINE1
SLC2A1
SLC6A5
SMAD3
STK3
TBXA2R
TDP1
TEK
TFPI
THRA
TOP2A
TRIM24
TTR
TYRO3
ZAP70
ERBB2
CCND1 CDK4
PDGFRB
FLT4
CA2
CDK2 CCNA1 CCNA2
AURKB
CA7
CA1
GSK3B
PTK2
PLK1
CA6
CA12
CA14
CA9
CA4
PLK4
CA13
AURKA
CA5A
BACE1
MAP3K8
BRAF
EPHB4
HSPA1A
SQLE
FGR
LYN
TNNC1 TNNT2 TNNI3
PTGS2
ESR1
ESR2
HSD17B3
PTPN1
ALOX5
CBR1
CDK5R1 CDK5
CES2
CA5B
SNCA
CYP1A2
ALDH2
GRK6
SRD5A1
CA3
KCNA3
MAOB
AKR1C3
STS
PIM1
ALK
CNR1
CNR2
KCNA5
FYN
LCK
PON1
DYRK1A
AR
ALOX15
PFKFB3
SHBG
OPRK1
CYP19A1
PDE4D
IKBKB
NTRK2
SLC6A3
SLC16A3
SIRT1
GPR55
