# Supplementary material for: Ellagic Acid Alleviates Imidacloprid-Induced Thyroid Dysfunction via PI3K/Akt/mTOR-Mediated Autophagy
Source: Toxics. 2025 Apr 29;13(5):355. doi: 10.3390/toxics13050355 (PMC12115864; doi:10.3390/toxics13050355)
Supplement: Supplementary file 1 [file toxics-13-00355-s001.zip › Table S4 insecticide targets.xlsx]

## Sheet: insectiside Targets
727 Targets for imidacloprid from 4 databases (after the removal of duplicates)
CHRNB2
TH
CAT
CHRNA4
CASP3
NACHRALPHA1
GSR
LIF
TNF
CYP19A1
CYP6G1
GPT
NACHRALPHA2
CDH1
CHRNA1
CYP17A1
INS1
SLC2A4
ACHE
ACOX1
AR
BAX
CD36
CHRNA7
CYP11A1
GJA1
IL1B
IL6
LEP
NACHRA8
PCK2
STAR
ALB
APC
BAG3
BCL2
BDNF
BMP4
CAMKK2
CDH2
CDKN1A
CDKN2A
CHRNA3
CHRNB4
CTNND1
CYP19A1B
CYP1A
CYP3A7
FSHB
GATA4
HSD17B3
IL10
LHB
LYZ
MLH1
PCNA
PNMT
PPARA
RARB
RND3
SREBF1
SREBF2
TAT
TBX5
TIMP3
VCL
1700012B07RKL
ABCC1
ACACB
ACOT2
ACOT4
ACTC2
ACY1
ADAM15
ADAMTSL3
ADCY6
ADRM1
AFP
AGT
AHR
AIG1
AKAP8
AKAP8L
ALAS2
ALDH9A1
ALG2
AMPD1
ANGPTL4
ANKS3
ANXA11
APLF
APOF
ARF2
ARPC1A
ASB7
ASS1
ATOSA
ATP5MC1
ATP6V0D1
BANP
BCHE
BCL9
BCO1
BCO2L
BHMT
BTG2
C1QC
C8H11ORF54
CACNA1H
CACNG1
CAMK2G
CAP1
CAPS2
CASP9
CBS
CCDC125
CCDC81
CCND1
CCNL1
CEBPD
CELF6
CEP85
CERK
CFB
CFL1
CHCHD10
CHEK2
CHRM1
CHRM2
CIDEA
CIRBP
CLCF1
CLDN1
CLDN12
CLEC2G
CLU
CNDP2
CPT2
CRB3
CRY1
CSPP1
CSRNP1
CTH
CTNNAL1
CTNNB1
CUX2
CYP-29A2
CYP2B10
CYP2C22
CYP2E1
CYP-33C1
CYP-34A10
CYP-34A7
CYP-34A9
CYP-35A3
CYP-35A4
CYP-35A5
CYP-35B2
CYP3A11
CYP3A4
CYP4A1
CYP4F1
CYP4F18
CYP6A2
CYP6A8
CYTIP
DBP
DCLRE1C
DDX20
DDX5
DESMA
DFFB
DIO3B
DLG2
DLL1
DMRT3
DNAJB1
DNAJB9
DPP4
DUOX
DUSP1
DUSP5
DUSP6
DZIP1L
EGR1
ELA2L
ELOVL6
EMILIN1
ENPP3
EPB41L3
EPM2AIP1
ERF
ESD
ESR1
ESR2
F2RL2
FABP4
FABP6
FAM135A
FAM177A1
FAM204A
FAM53A
FAS
FICD
FKBP4
FKBP5
FLNCA
FMN1
FOSAB
FRMD4B
FZD6
GADD45G
GALNT7
GATA5
GATA6
GATD3A
GDF15
GFAP
GIN1
GIT2
GLB1
GLI1
GNPDA2
GPRASP3
GRAMD1A
GRIA1
GRINA
GSDMA
GST
GSTD1
GSTD4
GSTK1
HAO1
HAPSTR2
HARS1
HBAE1.1
HBAE1.3
HBAE3
HEBP1
HES1
HIF1AL
HJV
HMGCR
HMOX1
HS3ST3B1
HSC70
HSD11B2
HSD17B10
HSD17B2
HSD3B2
HSP90B1
HSPA1B
HSPA5
HSPB1
HSPB7
HSPB8
HSPBP1
HTR2C
IER2A
IER3
IFNA12L
IGFBP1
IGFBP1A
IGKV2-112L2
INPP5F
IQCB1
IRF2BP2
ITPRIP
ITPRIPL1
JUNB
KATNIP
KDR
KEAP1
KHDC4
KLF10
KLF2
KLHL10
KLK1
KRT5
LGALSL
LHX2
LILRB3
LIPE
LITAF
LNX2
LOXL3
LPCAT1
LPGAT1
LPIN3
LTA4H
LURAP1L
LYNX1
LYPD1
MAGEL2
MAPK1
MAPK3
MAPK8
MAPKAPK2
MARF1
MB
MED12L
METTL14
MFAP5
MIF
MIR122
MIR130A
MIR146A
MIR193
MIR22
MIR32
MIR33
MIR486
MLXIPL
MLYCD
MOCS2
MORC3
MPO
MRGBP
MRNIP
MRPL44
MRPS18B
MTARC1
MYBPC2
MYBPC2B
MYO10
MYOZ3A
MYPN
N4BP2L2
NACHRA3
NACHRALPHA3
NAE1
NDUFAF2
NDUFB11
NEUROG2
NEUROG3
NFE2
NFIL3
NKX2.5
NR0B2
NR1D1
NR1D2
NR1I2
NR1I3
NR5A1
NUCKS1
OASL
OCLN
OGG1
OLR943
OPLAH
ORAI3
PABIR1
PARPBP
PAX6
PAX7
PCK1
PDK4
PDLIM1
PDP1
PDZD2
PER1
PER3
PGK1
PGR
PIAS3
PIP4P1
PKA-C1
PKA-R1
PLEKHG5
PLK2
PLPP4
PMVK
PNKD
PNPLA2
PNRC1
POR
PPARD
PPARGC1A
PRDM15
PRELID2
PRELP
PRL
PROSER2
PRPF39
PRSS3B
PSMC2
PSMC4
PSMC5
PTPA
PUS10
RABEP1
RABL2
RAMAC
RANGAP1
RARS1
RBFOX2
RBM14
RBM3
RBPMS
RDL
REL
RELA
RESF1
REV1
RFX7
RGCC
RGS16
RHOBTB3
RNASE10
RORC
RXYLT1
SALL4
SARDH
SCNN1A
SDR42E1
SERPINA1
SESN2
SETD6
SFRP2
SH3BP2
SHH
SIGIRR
SIK2
SIRT1
SLC12A6
SLC20A1
SLC22A1
SLC22A2
SLC22A8
SLC25A39
SLC26A6
SLC2A2
SLC2A3
SLC37A2
SLK
SLMAP
SMAD1
SMAD5
SMAD7
SMPX
SNRNP200
SNX4
SOCS3
SOD1
SOD3
SOHLH1
SPAG1
SRD5A2
SRRM2
SRSF5
STARD9
SUSD2
SYMPK
TACR3
TADA2B
TCAP
TDP2
TEAD2
TECR
TFAP2A
TGDS
TGFBI
THRB
TJAP1
TJP1
TK1
TKT
TMBIM6
TMEM268
TMT1B
TNFAIP2
TNNI2
TNNT2C
TOR3A
TRAF3IP2
TRAFD1
TRIM34
TSC22D3
TSHB
TSPO
TXK
UBA3
UBB
UBC
UCKL1
UGT-25
UGT-33
UGT-36
UGT-37
UNC45A
UNC45B
UOX
UPD1
USP2
USP40
VEGFA
VGF
VNN3
VTN
WDR11
WEE1
WFDC9
WNT3A
XIRP1
YOD1
ZFC3H1
ZFP280D
ZFP36L2
ZFP422
ZFP455
ZFP598
ZMYM3
ZMYM6
ZRANB2
CHRNA4 CHRNB2
DAO
MAPK10
HSP90AA1
TAAR1
MPI
TRPA1
HSD11B1
PARP1
HTR5A
NOS2
AURKA
ADRA2A
ADRA2C
ADRA2B
F2
ADRA1D
ADRA1A
ADRA1B
NOS1
CCR2
SRC
HRH3
HRH4
GSK3B
CTSK
CA2
CA1
CA12
ALDH1A1
CA9
NOS3
MCL1
SLC6A3
GPR84
XDH
GABRB3 GABRG2 GABRA1
GABRB3 GABRG2 GABRA5
GABRA2 GABRB3 GABRG2
SLC6A4
CA7
CA3
CA6
CA14
CA4
CA13
CA5B
CA5A
ADORA1
PIP4K2C
KCNMA1
CYP26B1
CYP24A1
CYP26A1
QPCT
EGFR
UPP1
MMP13
METAP2
IDO1
CYP11B1
PTGS2
ADORA3
CYP11B2
ABCG2
CCNE2 CDK2 CCNE1
IMPDH2
MET
EPAS1
NR3C1
PTGS1
TBXAS1
SCN9A
HTR1D
HTR1A
PDE4B
HTR7
GRM5
JAK3
MAPK9
TYMS
MAPK14
JAK1
JAK2
FADS1
FLT3
DHFR
HTR2A
ACVRL1
ADAM10
ADORA2B
AKR1C1
ALOX5
AOC3
APEX1
ATG4B
AURKB
AVPR1B
BLM
BRDT
CAPN1
CCNE1
CDC25B
CDC25C
CDK1
CDK2
CDK7
CFTR
CHUK
CLK1
CLK4
CNR2
CTSD
CXCR4
CYSLTR2
DCTPP1
DPP7
DPP8
DPP9
DUSP3
EGLN1
ENPP2
ERAP1
EZH2
FAAH
FASN
FPR2
FPR3
GABRA1
GLRA1
GPBAR1
GPR35
GRIA2
GRK5
GRM4
GSK3A
GSTP1
GUSB
HDAC10
HDAC11
HDAC3
HDAC5
HIF1A
HPGD
HSP90AB1
IRAK1
ITGB1
ITGB3
KCNH2
KDM1A
KDM4A
KDM5A
KLF5
KLK5
KLK7
LDHA
LDHB
LGALS3
LNPEP
MELK
MINK1
MME
MMP7
NAMPT
NFE2L2
NFKB1
NOX1
NR1H4
NT5E
NTRK3
P2RX4
P2RX7
P2RY2
P2RY4
PARP2
PDE5A
PHF8
PKN1
PLAU
PRCP
PREP
PRKACA
PSMB1
PSMB2
PTPN2
QRFPR
S1PR2
S1PR5
SCD
SCN3A
SLC2A1
SLC6A2
SLC6A5
STING1
TACR2
TDP1
TFPI
TLR7
TLR8
TMPRSS6
TNIK
TOP1
TRIM24
TRPM8
TYRO3
CHRNB1
CHRND
CHRNE
CHRNG
HMGCS2
SLCO1B1
CSF1
CHRNA2
