# Supplementary material for: Ellagic Acid Alleviates Imidacloprid-Induced Thyroid Dysfunction via PI3K/Akt/mTOR-Mediated Autophagy
Source: Toxics. 2025 Apr 29;13(5):355. doi: 10.3390/toxics13050355 (PMC12115864; doi:10.3390/toxics13050355)
Supplement: Supplementary file 1 [file toxics-13-00355-s001.zip › Table S5 common targets.xlsx]

## Sheet: Sheet1
124 common targets
Target	degree
ALB	74
TNF	70
IL6	68
IL1B	64
CASP3	63
BCL2	60
EGFR	59
ESR1	58
HIF1A	58
HSP90AA1	54
PTGS2	53
MAPK3	52
NFKB1	52
CCND1	50
SRC	50
PARP1	46
SIRT1	45
GSK3B	44
NFE2L2	42
MAPK14	41
AGT	39
CASP9	39
CDKN1A	39
HMOX1	39
PPARGC1A	39
ESR2	38
RELA	37
AR	34
CDK2	34
MAPK1	34
KDR	32
MAPK8	32
SOD1	29
CDK1	28
GSR	28
GPT	27
AURKA	25
XDH	25
NOS2	24
SLC2A1	24
MET	23
BAX	22
PLAU	22
CHUK	21
CYP19A1	21
LGALS3	21
PPARD	21
CDC25C	20
CTSD	20
ACHE	19
CYP3A4	19
ITGB1	19
MAPK9	19
TH	19
SMAD7	18
CA9	17
MMP13	17
BCHE	15
AURKB	14
PSMB1	14
WEE1	14
APEX1	13
CTSK	13
CDC25B	12
CFTR	12
CA1	11
CA2	11
COL18A1	11
GPBAR1	11
NR1I2	11
SOD3	11
CA12	10
CA4	10
MIF	10
SCD	10
CAPN1	9
EGLN1	9
KLF5	9
PCNA	9
STAR	9
HSD17B3	8
NR1I3	8
ALOX5	7
CA3	7
DUSP3	7
GUSB	7
SLC6A3	7
CA6	6
CA7	6
TFPI	6
CA13	5
HSD17B10	5
AKR1C1	4
CA14	4
CA5A	4
CAT	4
LITAF	4
PKN1	4
TRIM24	4
TYRO3	4
ACACB	3
CA5B	3
CNR2	3
DPP7	3
GRIA2	3
GRK5	3
HPGD	3
NTRK3	3
PRCP	3
CHRNB4	2
DAO	2
DPP8	2
DPP9	2
ERAP1	2
QRFPR	2
TDP1	2
GLRA1	1
GPR35	1
METAP2	1
P2RX4	1
SLC6A5	1
CLK4	0
SCN3A	0
