# Supplementary material for: Ellagic Acid Alleviates Imidacloprid-Induced Thyroid Dysfunction via PI3K/Akt/mTOR-Mediated Autophagy
Source: Toxics. 2025 Apr 29;13(5):355. doi: 10.3390/toxics13050355 (PMC12115864; doi:10.3390/toxics13050355)
Supplement: Supplementary file 1 [file toxics-13-00355-s001.zip › Table S6 Enrichment analysis.xlsx]

## Sheet: BP
Gene-Ontology (GO): Biological Processes
Enrichment FDR	nGenes	Pathway Genes	Fold Enrichment	Pathway	Genes
5.85511e-32	60	1752	6.64064	GO:1901700 response to oxygen-containing compound	NOS2 GSK3B SCD SOD3 SLC2A1 CAT IL1B CYP19A1 SOD1 GLRA1 TH CFTR ESR1 SIRT1 HIF1A CA2 MAPK8 MAPK14 P2RX4 EGLN1 IL6 ESR2 PARP1 EGFR AR RELA GPBAR1 AKR1C1 PTGS2 HSP90AA1 ACHE MAPK1 HMOX1 APEX1 MAPK3 CA9 NFKB1 CCND1 PPARD BCHE NFE2L2 TRIM24 PCNA CASP9 AGT NTRK3 HPGD CASP3 CA3 GPT CDK1 BCL2 CNR2 LITAF SRC MAPK9 MET CHUK CDK2 MMP13
4.59017e-28	72	3300	4.23069	GO:0070887 cellular response to chemical stimulus	GSK3B ESR1 HIF1A SMAD7 GSR SOD3 PPARD VEGFA NFE2L2 IL1B LGALS3 EGLN1 ESR2 NTRK3 SOD1 AR SRC CHUK IL6 CFTR SIRT1 CA2 MAPK8 MAPK14 CAT TRIM24 KDR P2RX4 AGT PARP1 NR1I2 GLRA1 EGFR XDH CYP3A4 HPGD CASP3 RELA GPR35 GPBAR1 AKR1C1 NOS2 PTGS2 ACHE BAX MAPK1 HMOX1 APEX1 KLF5 MAPK3 NFKB1 PPARGC1A CCND1 SLC2A1 PCNA CASP9 PRCP CYP19A1 ALB GPT CDK1 BCL2 TH CNR2 LITAF TFPI MAPK9 MET DUSP3 BCHE PKN1 CDK2
2.07948e-26	82	4821	3.29814	GO:0042221 response to chemical	NOS2 GSK3B ESR1 SCD HIF1A SMAD7 GSR SOD3 PPARD VEGFA NFE2L2 SLC2A1 CAT IL1B LGALS3 EGLN1 CYP19A1 ESR2 NTRK3 SOD1 GLRA1 AR RELA TH SRC CHUK IL6 CFTR BAX SIRT1 MAPK1 HMOX1 MAPK3 CA2 MET MAPK8 CCND1 MAPK14 TRIM24 KDR CA6 P2RX4 AGT PARP1 NR1I2 EGFR XDH CYP3A4 HPGD CASP3 BCL2 GPR35 GPBAR1 AKR1C1 MAPK9 PTGS2 ACACB HSP90AA1 ACHE APEX1 KLF5 CA9 NFKB1 PPARGC1A BCHE CHRNB4 PCNA CASP9 PRCP ITGB1 ALB CA3 GPT…
7.88226e-25	68	3269	4.03355	GO:0010033 response to organic substance	NOS2 GSK3B ESR1 SCD SMAD7 PPARD VEGFA SLC2A1 IL1B CYP19A1 ESR2 NTRK3 GLRA1 AR RELA TH SRC CHUK HIF1A CFTR SIRT1 MAPK1 MAPK3 CA2 MAPK8 CCND1 MAPK14 TRIM24 KDR P2RX4 AGT IL6 SOD1 PARP1 EGFR XDH HPGD CASP3 BCL2 GPR35 GPBAR1 AKR1C1 PTGS2 ACACB HSP90AA1 ACHE BAX HMOX1 APEX1 KLF5 CA9 NFKB1 BCHE NFE2L2 CAT PCNA CASP9 PRCP ITGB1 CA3 GPT CDK1 CNR2 LITAF TFPI DUSP3 PKN1 MMP13
1.33947e-23	41	980	8.11243	GO:0033993 response to lipid	NOS2 ESR1 SCD PPARD IL1B CYP19A1 ESR2 AR SRC CFTR MAPK8 MAPK14 IL6 EGFR GPBAR1 AKR1C1 PTGS2 MAPK1 MAPK3 CA9 NFKB1 CCND1 BCHE CAT TRIM24 PCNA CASP9 AGT NTRK3 PARP1 HPGD CASP3 BCL2 RELA TH CNR2 LITAF TFPI GSK3B SIRT1 PKN1
2.07661e-23	45	1272	6.85991	GO:1901701 cellular response to oxygen-containing compound	GSK3B SOD3 IL1B SOD1 CFTR ESR1 SIRT1 CA2 MAPK8 MAPK14 CAT P2RX4 IL6 ESR2 PARP1 GLRA1 EGFR AR RELA GPBAR1 AKR1C1 NOS2 PTGS2 ACHE MAPK1 HIF1A APEX1 MAPK3 NFKB1 PPARD NFE2L2 TRIM24 PCNA CASP9 AGT NTRK3 GPT CDK1 TH LITAF SRC MAPK9 MET CHUK CDK2
1.60753e-22	49	1660	5.72375	GO:0009719 response to endogenous stimulus	NOS2 GSK3B ESR1 SMAD7 PPARD SLC2A1 ESR2 NTRK3 AR SRC SIRT1 MAPK1 MAPK3 CA2 CCND1 TRIM24 P2RX4 IL6 PARP1 GLRA1 HPGD AKR1C1 CFTR PTGS2 HSP90AA1 HMOX1 APEX1 MAPK14 BCHE NFE2L2 CAT IL1B KDR PCNA CASP9 AGT PRCP SOD1 EGFR ITGB1 CASP3 GPT BCL2 TH TFPI DUSP3 NFKB1 RELA PKN1
5.28737e-22	39	958	7.89391	GO:0014070 response to organic cyclic compound	ESR1 CYP19A1 ESR2 AR SRC CFTR IL1B P2RX4 IL6 EGFR GPBAR1 PTGS2 ACACB HSP90AA1 MAPK1 APEX1 MAPK3 CA9 NFKB1 CCND1 PPARD BCHE CAT TRIM24 PCNA CASP9 AGT NTRK3 SOD1 PARP1 HPGD CASP3 CDK1 BCL2 TH TFPI SIRT1 GSK3B PKN1
9.42143e-22	32	568	10.9243	GO:0010035 response to inorganic substance	SOD3 CAT SOD1 SIRT1 KDR EGLN1 IL6 GLRA1 BCL2 RELA MAPK9 PTGS2 HMOX1 APEX1 CCND1 NFE2L2 PCNA CASP9 P2RX4 PARP1 CASP3 CDK1 TH SRC HIF1A MAPK1 MAPK3 MET MAPK8 EGFR CHUK CDK2
5.0013e-21	37	898	7.98948	GO:0009725 response to hormone	NOS2 GSK3B ESR1 PPARD SLC2A1 ESR2 AR SRC SIRT1 CA2 CCND1 TRIM24 IL6 PARP1 AKR1C1 PTGS2 HSP90AA1 HMOX1 APEX1 MAPK14 BCHE NFE2L2 CAT IL1B PCNA CASP9 AGT PRCP NTRK3 CASP3 GPT BCL2 TH TFPI NFKB1 RELA PKN1
5.0013e-21	27	369	14.1883	GO:0062197 cellular response to chemical stress	GSR SOD3 NFE2L2 SOD1 SIRT1 HIF1A MAPK8 CAT IL6 RELA PTGS2 HMOX1 APEX1 PPARGC1A SLC2A1 PCNA PARP1 CASP3 CDK1 BCL2 SRC MAPK9 MAPK1 MAPK3 MET EGFR CHUK
5.0013e-21	70	4103	3.30818	GO:0065008 regulation of biological quality	GSK3B ALB NOS2 HSD17B10 HSP90AA1 ACHE TYRO3 HMOX1 CA2 GSR BCHE CHRNB4 PLAU PRCP GLRA1 SCN3A CASP3 ERAP1 CA7 GPR35 AKR1C1 SRC HIF1A SMAD7 TFPI BAX SIRT1 NFKB1 VEGFA IL1B KDR P2RX4 EGLN1 IL6 CYP19A1 CTSK CYP3A4 BCL2 CFTR PTGS2 ACACB ESR1 MAPK1 APEX1 MAPK3 SOD3 PPARGC1A CCND1 PPARD MAPK14 NFE2L2 TRIM24 PKN1 AGT NTRK3 SOD1 PARP1 ITGB1 XDH SLC6A5 AR TH CNR2 CA12 AURKA MET SCD SLC2A1 MAPK8 HSD17B3
9.35438e-21	54	2320	4.51335	GO:0008219 cell death	GSK3B BAX MAPK8 LGALS3 CASP9 AGT EGFR CASP3 BCL2 SRC SOD1 HSP90AA1 SIRT1 HIF1A APEX1 VEGFA CTSD IL1B KDR P2RX4 IL6 DPP9 PARP1 ALB AR CDK1 RELA AURKB GRK5 MAPK9 PTGS2 DPP8 AURKA ESR1 TYRO3 MAPK1 HMOX1 MAPK3 NFKB1 PPARGC1A CCND1 PPARD MAPK14 NFE2L2 CAT PKN1 CDKN1A EGLN1 NTRK3 HPGD ITGB1 NOS2 MET TRIM24
9.35438e-21	52	2127	4.74055	GO:0012501 programmed cell death	GSK3B BAX MAPK8 LGALS3 CASP9 AGT EGFR CASP3 BCL2 SRC SOD1 HSP90AA1 SIRT1 HIF1A APEX1 VEGFA CTSD IL1B KDR P2RX4 IL6 DPP9 PARP1 ALB AR CDK1 RELA AURKB GRK5 MAPK9 PTGS2 DPP8 AURKA ESR1 TYRO3 MAPK1 HMOX1 MAPK3 NFKB1 PPARGC1A CCND1 PPARD MAPK14 NFE2L2 CAT PKN1 CDKN1A HPGD ITGB1 NOS2 MET TRIM24
1.2406e-20	22	202	21.1186	GO:0000302 response to reactive oxygen species	SOD3 CAT SOD1 SIRT1 HIF1A IL6 RELA HMOX1 APEX1 NFE2L2 PCNA CASP3 CDK1 BCL2 SRC MAPK9 MAPK1 MAPK3 MET MAPK8 EGFR CHUK
1.83947e-19	45	1627	5.36313	GO:0043067 regulation of programmed cell death	BAX MAPK8 LGALS3 AGT EGFR CASP3 BCL2 SRC SOD1 HSP90AA1 GSK3B SIRT1 HIF1A APEX1 VEGFA CTSD IL1B KDR IL6 ALB AR CDK1 RELA AURKB GRK5 MAPK9 PTGS2 AURKA ESR1 TYRO3 HMOX1 PPARGC1A CCND1 PPARD NFE2L2 CAT CDKN1A CASP9 PARP1 HPGD ITGB1 NOS2 MET TRIM24 NFKB1
2.04843e-19	47	1810	5.03515	GO:0010941 regulation of cell death	BAX MAPK8 LGALS3 AGT EGFR CASP3 BCL2 SRC SOD1 HSP90AA1 GSK3B SIRT1 HIF1A APEX1 VEGFA CTSD IL1B KDR IL6 ALB AR CDK1 RELA AURKB GRK5 MAPK9 PTGS2 AURKA ESR1 TYRO3 HMOX1 PPARGC1A CCND1 PPARD NFE2L2 CAT CDKN1A CASP9 EGLN1 NTRK3 PARP1 HPGD ITGB1 NOS2 MET TRIM24 NFKB1
4.94464e-19	24	315	14.7738	GO:0034599 cellular response to oxidative stress	GSR SOD3 NFE2L2 SOD1 SIRT1 HIF1A MAPK8 CAT IL6 RELA HMOX1 APEX1 PPARGC1A PCNA PARP1 CDK1 BCL2 SRC MAPK9 MAPK1 MAPK3 MET EGFR CHUK
8.23191e-19	49	2065	4.60118	GO:0006915 apoptotic process	GSK3B BAX MAPK8 LGALS3 CASP9 AGT EGFR CASP3 BCL2 SRC SOD1 HSP90AA1 SIRT1 HIF1A APEX1 VEGFA CTSD IL1B KDR P2RX4 IL6 PARP1 ALB AR CDK1 RELA AURKB GRK5 MAPK9 PTGS2 DPP8 AURKA ESR1 TYRO3 MAPK1 HMOX1 MAPK3 NFKB1 PPARGC1A CCND1 PPARD MAPK14 NFE2L2 CAT PKN1 CDKN1A HPGD ITGB1 TRIM24
1.57072e-18	54	2609	4.0134	GO:0071310 cellular response to organic substance	GSK3B ESR1 SMAD7 PPARD VEGFA IL1B ESR2 NTRK3 AR SRC CHUK HIF1A CFTR SIRT1 CA2 MAPK8 MAPK14 TRIM24 KDR P2RX4 AGT IL6 PARP1 GLRA1 EGFR XDH HPGD CASP3 RELA GPR35 GPBAR1 AKR1C1 NOS2 PTGS2 BAX MAPK1 APEX1 KLF5 MAPK3 NFKB1 CCND1 NFE2L2 CAT CASP9 PRCP SOD1 GPT CDK1 BCL2 TH LITAF TFPI DUSP3 PKN1
2.27671e-18	27	476	10.9989	GO:0006979 response to oxidative stress	HMOX1 GSR SOD3 NFE2L2 CAT SOD1 SIRT1 HIF1A MAPK8 IL6 RELA PTGS2 APEX1 PPARGC1A PCNA PARP1 CASP3 CA3 CDK1 BCL2 SRC MAPK9 MAPK1 MAPK3 MET EGFR CHUK
2.53864e-18	38	1172	6.28708	GO:1901698 response to nitrogen compound	GSK3B SLC2A1 GLRA1 SIRT1 CA2 P2RX4 EGLN1 PARP1 CFTR PTGS2 HSP90AA1 ACHE MAPK1 APEX1 MAPK3 NFKB1 CCND1 MAPK14 BCHE NFE2L2 CAT IL1B PCNA AGT SOD1 EGFR ITGB1 CASP3 GPT CDK1 BCL2 RELA TH CNR2 SRC IL6 CDK2 MMP13
4.60134e-18	38	1194	6.17124	GO:0009628 response to abiotic stimulus	HSP90AA1 HIF1A MAPK8 VEGFA EGLN1 TH CCND1 PCNA CASP9 EGFR RELA AURKB NOS2 PTGS2 BAX SIRT1 HMOX1 CA9 NFKB1 SOD3 PPARD MAPK14 NFE2L2 SLC2A1 CAT PLAU PKN1 CDKN1A AGT SOD1 PARP1 ITGB1 CASP3 BCL2 SRC MAPK3 IL1B GSK3B
1.04091e-17	18	147	23.7437	GO:0034614 cellular response to reactive oxygen species	SOD3 SOD1 SIRT1 CAT IL6 RELA APEX1 NFE2L2 PCNA CDK1 SRC MAPK9 MAPK1 MAPK3 MET MAPK8 EGFR CHUK
2.2761e-17	61	3602	3.28382	GO:0010646 regulation of cell communication	GSK3B HMOX1 LITAF MET DUSP3 LGALS3 IL6 NTRK3 BCL2 GPR35 SRC GRK5 ACHE HIF1A SMAD7 IL1B AURKB ESR1 SIRT1 VEGFA PLAU KDR P2RX4 AGT CYP19A1 EGFR ITGB1 XDH AR RELA CFTR MAPK9 PTGS2 HSP90AA1 BAX TYRO3 MAPK1 MAPK3 CA2 PPARD MAPK14 BCHE CHRNB4 CAT TRIM24 EGLN1 PRCP ESR2 SOD1 PARP1 CA7 GPBAR1 CNR2 NOS2 NFKB1 NFE2L2 GLRA1 CHUK CAPN1 AURKA PKN1
2.53318e-17	61	3615	3.27201	GO:0023051 regulation of signaling	GSK3B HMOX1 LITAF MET DUSP3 LGALS3 IL6 NTRK3 BCL2 GPR35 SRC GRK5 ACHE HIF1A SMAD7 IL1B AURKB ESR1 SIRT1 VEGFA PLAU KDR P2RX4 AGT CYP19A1 EGFR ITGB1 XDH AR RELA CFTR MAPK9 PTGS2 HSP90AA1 BAX TYRO3 MAPK1 MAPK3 CA2 PPARD MAPK14 BCHE CHRNB4 CAT TRIM24 EGLN1 PRCP ESR2 SOD1 PARP1 CA7 GPBAR1 CNR2 NOS2 NFKB1 NFE2L2 GLRA1 CHUK CAPN1 AURKA PKN1
2.53318e-17	42	1594	5.10921	GO:0042981 regulation of apoptotic process	BAX MAPK8 LGALS3 AGT EGFR CASP3 BCL2 SRC SOD1 HSP90AA1 GSK3B SIRT1 HIF1A APEX1 VEGFA CTSD IL1B KDR IL6 ALB AR CDK1 RELA AURKB GRK5 MAPK9 PTGS2 AURKA ESR1 TYRO3 HMOX1 PPARGC1A CCND1 PPARD NFE2L2 CAT CASP9 PARP1 HPGD ITGB1 TRIM24 NFKB1
3.36815e-17	67	4424	2.93665	GO:0006950 response to stress	NOS2 TDP1 MAPK9 HSP90AA1 BAX TYRO3 HMOX1 HIF1A APEX1 GSR MAPK8 DUSP3 SOD3 PPARD VEGFA NFE2L2 CAT PLAU IL1B PCNA CASP9 EGLN1 PRCP SOD1 PARP1 CDK1 BCL2 RELA TH SRC ITGB1 CFTR TFPI GSK3B AURKA SIRT1 MAPK1 MAPK3 CCND1 MAPK14 CDKN1A P2RX4 IL6 EGFR XDH ALB PTGS2 ESR1 CA9 NFKB1 PPARGC1A SLC2A1 PKN1 CDK2 LGALS3 AGT CYP19A1 NTRK3 CASP3 CA3 GPT CNR2 SMAD7 MET KDR CHUK ERAP1
5.43576e-17	35	1061	6.39655	GO:0010243 response to organonitrogen compound	GSK3B SLC2A1 GLRA1 SIRT1 CA2 P2RX4 PARP1 CFTR PTGS2 HSP90AA1 APEX1 CCND1 MAPK14 BCHE NFE2L2 CAT IL1B PCNA AGT SOD1 EGFR ITGB1 CASP3 GPT CDK1 BCL2 RELA TH CNR2 SRC MAPK1 MAPK3 NFKB1 IL6 MMP13
6.37457e-17	45	1916	4.55418	GO:0042592 homeostatic process	ALB HMOX1 CA2 GSR CASP3 CA7 GPR35 SRC HIF1A P2RX4 EGLN1 IL6 BCL2 CFTR PTGS2 ACACB ACHE BAX TYRO3 SIRT1 MAPK1 APEX1 MAPK3 PPARGC1A PPARD MAPK14 NFE2L2 TRIM24 PKN1 IL1B KDR AGT PRCP SOD1 CTSK TH CA12 MET VEGFA ESR1 SCD SLC2A1 ITGB1 NOS2 AKR1C1
1.05844e-16	58	3356	3.35119	GO:0065009 regulation of molecular function	NOS2 TYRO3 MET PPARGC1A CCND1 IL1B KDR CASP9 AGT NTRK3 EGFR CHUK LGALS3 CFTR CAPN1 HSP90AA1 GSK3B BAX AURKA ESR1 SIRT1 SMAD7 MAPK8 NFKB1 VEGFA CTSD PLAU CDKN1A PCNA EGLN1 IL6 ESR2 SOD1 PARP1 ITGB1 XDH BCL2 RELA AURKB SRC TFPI PTGS2 ACACB HMOX1 HIF1A CDC25B MAPK3 CAT PKN1 CASP3 CNR2 MAPK1 MAPK14 AR GPR35 DUSP3 MAPK9 CDC25C
1.99865e-16	12	41	56.7532	GO:0006730 one-carbon metabolic process	CA12 CA2 CA9 CA14 CA6 CA1 CA3 CA4 CA7 CA5B CA5A CA13
2.45441e-16	23	374	11.9247	GO:0010038 response to metal ion	GLRA1 BCL2 MAPK9 PTGS2 HMOX1 SOD3 CCND1 NFE2L2 CAT PCNA CASP9 P2RX4 SOD1 PARP1 CASP3 CDK1 TH HIF1A MAPK1 MAPK3 MAPK8 EGFR CHUK
4.08901e-16	33	987	6.48321	GO:0043069 negative regulation of programmed cell death	LGALS3 EGFR BCL2 SRC GSK3B HIF1A MAPK8 VEGFA IL1B KDR IL6 ALB AR CDK1 RELA AURKB GRK5 PTGS2 BAX AURKA TYRO3 SIRT1 HMOX1 PPARGC1A CCND1 PPARD NFE2L2 CAT SOD1 CASP3 MET ITGB1 NFKB1
6.35674e-16	59	3617	3.16298	GO:0031325 positive regulation of cellular metabolic process	NOS2 TYRO3 MET PPARGC1A PPARD VEGFA KDR CASP9 NTRK3 NR1I3 NR1I2 EGFR CHUK GSK3B HIF1A NFE2L2 RELA AURKB SRC HSP90AA1 BAX ESR1 SIRT1 MAPK1 APEX1 SMAD7 KLF5 NFKB1 CCND1 CTSD CDKN1A IL1B PCNA AGT IL6 ESR2 SOD1 PARP1 STAR XDH CASP3 AR AKR1C1 MAPK9 PTGS2 AURKA HMOX1 CDC25B MAPK3 MAPK14 TRIM24 PKN1 CDK2 EGLN1 GPT CDK1 BCL2 LITAF P2RX4
7.03504e-16	22	347	12.2938	GO:0018209 peptidyl-serine modification	PKN1 CHUK MAPK9 GSK3B MAPK1 SMAD7 MAPK8 VEGFA CDK2 IL6 NTRK3 PARP1 CDK1 PTGS2 HSP90AA1 BAX AURKA MAPK14 BCL2 AURKB SRC EGFR
8.47849e-16	46	2160	4.1295	GO:0033554 cellular response to stress	TDP1 MAPK9 HSP90AA1 BAX HIF1A APEX1 GSR MAPK8 DUSP3 SOD3 NFE2L2 PCNA CASP9 EGLN1 SOD1 PARP1 CDK1 BCL2 CFTR GSK3B SIRT1 MAPK1 MAPK3 CCND1 VEGFA CAT CDKN1A IL6 EGFR XDH ALB RELA PTGS2 HMOX1 NFKB1 PPARGC1A PPARD MAPK14 SLC2A1 CDK2 IL1B AGT CASP3 SRC MET CHUK
1.45778e-15	54	3073	3.40741	GO:0009605 response to external stimulus	NOS2 MAPK8 PPARD VEGFA PLAU IL1B LGALS3 RELA SRC IL6 TFPI HSP90AA1 BAX MAPK1 HIF1A MAPK3 MET MAPK14 KDR NTRK3 ALB BCL2 PTGS2 ACACB ESR1 TYRO3 SIRT1 HMOX1 NFKB1 PPARGC1A CCND1 BCHE NFE2L2 SLC2A1 CAT TRIM24 CDKN1A CASP9 P2RX4 AGT CYP19A1 SOD1 GLRA1 HPGD CASP3 CA3 GPT CA5B TH CNR2 LITAF DUSP3 CHUK ERAP1
1.49814e-15	34	1112	5.9288	GO:0060548 negative regulation of cell death	LGALS3 EGFR BCL2 SRC GSK3B HIF1A MAPK8 VEGFA IL1B KDR IL6 ALB AR CDK1 RELA AURKB GRK5 PTGS2 BAX AURKA TYRO3 SIRT1 HMOX1 PPARGC1A CCND1 PPARD NFE2L2 CAT NTRK3 SOD1 CASP3 MET ITGB1 NFKB1
1.55197e-15	32	964	6.43674	GO:0043066 negative regulation of apoptotic process	LGALS3 EGFR BCL2 SRC GSK3B HIF1A MAPK8 VEGFA IL1B KDR IL6 ALB AR CDK1 RELA AURKB GRK5 PTGS2 BAX AURKA TYRO3 SIRT1 HMOX1 PPARGC1A CCND1 PPARD NFE2L2 CAT SOD1 CASP3 ITGB1 NFKB1
2.4093e-15	21	324	12.568	GO:0018105 peptidyl-serine phosphorylation	PKN1 CHUK MAPK9 GSK3B MAPK1 SMAD7 MAPK8 VEGFA CDK2 IL6 NTRK3 CDK1 PTGS2 HSP90AA1 BAX AURKA MAPK14 BCL2 AURKB SRC EGFR
4.47421e-15	27	659	7.94459	GO:0071396 cellular response to lipid	ESR1 IL1B ESR2 AR SRC CFTR MAPK8 MAPK14 EGFR GPBAR1 AKR1C1 NOS2 MAPK1 MAPK3 NFKB1 PPARD TRIM24 CASP9 NTRK3 PARP1 RELA LITAF TFPI GSK3B SIRT1 IL6 PKN1
4.64999e-15	62	4181	2.87544	GO:0009893 positive regulation of metabolic process	NOS2 TYRO3 MET PPARGC1A PPARD VEGFA IL1B KDR CASP9 NTRK3 NR1I3 NR1I2 EGFR CHUK GSK3B HIF1A NFE2L2 RELA AURKB SRC HSP90AA1 BAX ESR1 SIRT1 MAPK1 APEX1 SMAD7 KLF5 NFKB1 CCND1 CTSD CDKN1A PCNA AGT IL6 ESR2 SOD1 PARP1 STAR XDH CASP3 AR AKR1C1 MAPK9 PTGS2 ACHE AURKA HMOX1 CDC25B MAPK3 MAPK14 TRIM24 PKN1 CDK2 EGLN1 GPT CDK1 BCL2 MAPK8 LITAF SCD P2RX4
4.83061e-15	37	1409	5.09195	GO:0071495 cellular response to endogenous stimulus	GSK3B ESR1 SMAD7 PPARD ESR2 NTRK3 AR SRC SIRT1 CA2 TRIM24 P2RX4 PARP1 GLRA1 HPGD AKR1C1 CFTR PTGS2 APEX1 NFE2L2 IL1B KDR CASP9 AGT PRCP SOD1 EGFR GPT TH TFPI MAPK1 MAPK3 DUSP3 NFKB1 CASP3 RELA PKN1
5.44853e-15	40	1684	4.60586	GO:0006468 protein phosphorylation	CCND1 VEGFA CLK4 PKN1 CDK2 CDK1 GRK5 CHUK AURKB SRC MAPK9 HSP90AA1 GSK3B AURKA TYRO3 SIRT1 MAPK1 CDC25B SMAD7 MAPK3 MAPK8 CDKN1A IL1B KDR AGT IL6 NTRK3 SOD1 EGFR XDH PTGS2 BAX MET MAPK14 TRIM24 CASP3 WEE1 BCL2 DUSP3 CDC25C
7.34849e-15	51	2847	3.47357	GO:0035556 intracellular signal transduction	HMOX1 LITAF NOS2 MAPK9 BAX MAPK1 MAPK3 MET MAPK8 DUSP3 MAPK14 PKN1 CASP9 NTRK3 CDK1 BCL2 RELA GPR35 SRC AURKB GSK3B ESR1 SIRT1 HIF1A CCND1 VEGFA CDKN1A IL1B KDR P2RX4 AGT IL6 EGFR ITGB1 XDH PTGS2 HSP90AA1 TYRO3 NFKB1 PPARD CAT TRIM24 SOD1 PARP1 CASP3 AR GPBAR1 CDK2 NFE2L2 CHUK AURKA
1.03721e-14	40	1718	4.51471	GO:0044093 positive regulation of molecular function	NOS2 TYRO3 MET PPARGC1A KDR CASP9 NTRK3 EGFR CHUK CFTR HSP90AA1 BAX ESR1 CCND1 VEGFA CTSD CDKN1A IL1B PCNA AGT IL6 ESR2 SOD1 ITGB1 XDH RELA SRC SIRT1 CDC25B CAT PARP1 BCL2 GSK3B MAPK1 HIF1A MAPK3 MAPK8 MAPK14 AR AURKB
1.45786e-14	36	1375	5.07683	GO:0018193 peptidyl-amino acid modification	PKN1 EGLN1 CHUK SRC MAPK9 GSK3B SIRT1 MAPK1 SMAD7 MAPK3 MAPK8 METAP2 VEGFA CDK2 KDR AGT IL6 NTRK3 PARP1 EGFR CDK1 NOS2 PTGS2 HSP90AA1 BAX AURKA TYRO3 MET MAPK14 CLK4 WEE1 BCL2 RELA AURKB IL1B PPARGC1A
1.51867e-14	41	1835	4.33252	GO:0042127 regulation of cell population proliferation	VEGFA CDK2 IL1B IL6 EGFR HIF1A HMOX1 CDKN1A KDR NTRK3 XDH AR RELA NOS2 PTGS2 BAX ESR1 SMAD7 CCND1 PPARD MAPK14 BCHE TRIM24 PLAU PKN1 AGT ITGB1 HPGD CASP3 CDK1 BCL2 GPBAR1 SRC MAPK1 MAPK3 SIRT1 PPARGC1A LGALS3 GRK5 CAPN1 CDC25B
1.58126e-14	42	1936	4.20666	GO:0044281 small molecule metabolic process	NOS2 HSD17B10 PTGS2 CA12 SCD CA2 CA9 DAO PPARD CA14 CA6 CA1 XDH HPGD CA3 CA4 CA7 CA5B CA5A TH CA13 AKR1C1 HIF1A NFKB1 CYP3A4 ACACB SIRT1 PPARGC1A SOD1 STAR CFTR MAPK1 MAPK14 CAT HSD17B3 CYP19A1 GPT SRC IL1B PARP1 GSK3B SLC2A1
3.92541e-14	23	481	9.27205	GO:0031667 response to nutrient levels	MAPK1 MAPK3 MAPK8 ALB PTGS2 ACACB SIRT1 HMOX1 PPARGC1A CCND1 PPARD MAPK14 BCHE NFE2L2 SLC2A1 CAT TRIM24 CDKN1A SOD1 GPT BCL2 TH SRC
4.33663e-14	42	1994	4.0843	GO:0016310 phosphorylation	TYRO3 MET CCND1 VEGFA CLK4 PKN1 CDK2 KDR NTRK3 EGFR CDK1 GRK5 CHUK HIF1A AURKB SRC MAPK9 HSP90AA1 GSK3B AURKA SIRT1 MAPK1 CDC25B SMAD7 MAPK3 MAPK8 CDKN1A IL1B AGT IL6 SOD1 XDH PTGS2 BAX MAPK14 TRIM24 CASP3 WEE1 BCL2 AR DUSP3 CDC25C
5.54361e-14	22	435	9.80678	GO:0009410 response to xenobiotic stimulus	IL1B NR1I2 CYP3A4 BCL2 NOS2 PTGS2 ACACB HSP90AA1 HMOX1 APEX1 CA9 CCND1 BCHE NFE2L2 CAT PCNA SOD1 CASP3 CDK1 TH SRC AKR1C1
7.80242e-14	51	3024	3.27025	GO:0051239 regulation of multicellular organismal process	VEGFA PLAU KDR PRCP LITAF HIF1A SMAD7 IL6 TFPI NOS2 HSP90AA1 SIRT1 HMOX1 MAPK14 IL1B AGT SOD1 XDH CFTR PTGS2 ACACB ACHE ESR1 MAPK1 MAPK3 NFKB1 PPARGC1A CCND1 PPARD NFE2L2 CHRNB4 EGLN1 NTRK3 CTSK PARP1 GLRA1 ITGB1 ERAP1 AR CDK1 BCL2 RELA GPR35 TH SRC MET P2RX4 EGFR CHUK SCD GSK3B
7.92913e-14	25	618	7.84413	GO:0071407 cellular response to organic cyclic compound	ESR1 ESR2 AR SRC CFTR IL1B P2RX4 EGFR GPBAR1 PTGS2 APEX1 NFKB1 PPARD TRIM24 CASP9 SOD1 PARP1 CASP3 CDK1 TFPI SIRT1 MAPK1 MAPK3 GSK3B PKN1
8.84425e-14	43	2143	3.8908	GO:0008283 cell population proliferation	VEGFA CDK2 IL1B IL6 EGFR HIF1A HMOX1 CDKN1A KDR NTRK3 XDH AR BCL2 RELA NOS2 PTGS2 BAX ESR1 MAPK1 SMAD7 CCND1 PPARD MAPK14 BCHE TRIM24 PLAU PKN1 AGT ITGB1 HPGD CASP3 CDK1 AURKB GPBAR1 SRC MAPK3 SIRT1 PPARGC1A LGALS3 GRK5 CAPN1 CDC25B CDC25C
8.84425e-14	54	3403	3.07698	GO:0051173 positive regulation of nitrogen compound metabolic process	NOS2 PPARGC1A PPARD VEGFA CASP9 NR1I3 NR1I2 CHUK GSK3B HIF1A NFE2L2 RELA AURKB SRC HSP90AA1 BAX ESR1 SIRT1 MAPK1 APEX1 SMAD7 KLF5 MET NFKB1 CCND1 CTSD CDKN1A IL1B KDR PCNA AGT IL6 ESR2 NTRK3 PARP1 EGFR XDH CASP3 AR MAPK9 PTGS2 AURKA CDC25B MAPK14 TRIM24 PKN1 CDK2 EGLN1 CDK1 BCL2 MAPK3 MAPK8 LITAF P2RX4
1.25198e-13	50	2945	3.29214	GO:0032879 regulation of localization	GSK3B PPARD VEGFA LGALS3 PRCP NFKB1 AURKB CFTR SIRT1 CA2 MAPK8 CTSD PLAU IL1B KDR P2RX4 AGT IL6 CYP19A1 NTRK3 EGFR ITGB1 AR BCL2 PTGS2 ACACB HSP90AA1 BAX MAPK1 HMOX1 HIF1A APEX1 MAPK3 MAPK14 NFE2L2 SOD1 PARP1 SCN3A CA7 CDK1 SRC NOS2 MET DUSP3 PKN1 GPR35 CHRNB4 CAPN1 ACHE SMAD7
1.35606e-13	23	513	8.69368	GO:0009991 response to extracellular stimulus	MAPK1 MAPK3 MAPK8 ALB PTGS2 ACACB SIRT1 HMOX1 PPARGC1A CCND1 PPARD MAPK14 BCHE NFE2L2 SLC2A1 CAT TRIM24 CDKN1A SOD1 GPT BCL2 TH SRC
1.42355e-13	22	458	9.3143	GO:0048732 gland development	MET AURKA CAPN1 BAX ESR1 MAPK1 HMOX1 HIF1A MAPK3 NFKB1 CCND1 PCNA CYP19A1 EGFR XDH AR BCL2 RELA SRC VEGFA IL6 SOD1
2.1866e-13	15	155	18.7652	GO:0009411 response to UV	MAPK8 CCND1 PCNA CASP9 EGFR RELA AURKB PTGS2 BAX CAT CDKN1A CASP3 BCL2 SIRT1 PARP1
2.40321e-13	14	125	21.7176	GO:0042542 response to hydrogen peroxide	CAT SIRT1 IL6 RELA HMOX1 APEX1 PCNA SOD1 CASP3 CDK1 BCL2 SRC NFE2L2 MET
3.97818e-13	39	1830	4.13244	GO:0010647 positive regulation of cell communication	HMOX1 LITAF MET IL6 NTRK3 GPR35 HIF1A IL1B AURKB SIRT1 VEGFA KDR P2RX4 AGT CYP19A1 EGFR ITGB1 XDH RELA SRC CFTR MAPK9 PTGS2 HSP90AA1 BAX MAPK1 CA2 PPARD CHRNB4 CAT SOD1 PARP1 CA7 AR GPBAR1 MAPK3 NFKB1 CHUK GSK3B
4.20109e-13	48	2805	3.31819	GO:0009056 catabolic process	CTSK NOS2 ACHE HMOX1 DAO BCHE CAT MMP13 XDH ERAP1 GUSB GSK3B HIF1A HSD17B10 SIRT1 APEX1 SMAD7 NFE2L2 CTSD IL1B CYP19A1 NR1I2 EGFR ITGB1 CYP3A4 BCL2 CAPN1 MAPK9 ACACB AURKA MAPK3 PPARD TRIM24 EGLN1 CASP3 GPT RELA DPP7 HSP90AA1 KDR BAX IL6 HPGD MET MAPK8 MAPK14 CDK2 SRC
4.29193e-13	39	1836	4.11893	GO:0023056 positive regulation of signaling	HMOX1 LITAF MET IL6 NTRK3 GPR35 HIF1A IL1B AURKB SIRT1 VEGFA KDR P2RX4 AGT CYP19A1 EGFR ITGB1 XDH RELA SRC CFTR MAPK9 PTGS2 HSP90AA1 BAX MAPK1 CA2 PPARD CHRNB4 CAT SOD1 PARP1 CA7 AR GPBAR1 MAPK3 NFKB1 CHUK GSK3B
6.12987e-13	39	1857	4.07236	GO:1902531 regulation of intracellular signal transduction	HMOX1 LITAF MET DUSP3 NTRK3 BCL2 GPR35 SRC AURKB ESR1 SIRT1 HIF1A VEGFA IL1B KDR P2RX4 AGT IL6 EGFR ITGB1 XDH RELA PTGS2 HSP90AA1 BAX MAPK1 MAPK3 PPARD CAT TRIM24 SOD1 PARP1 AR GPBAR1 GSK3B MAPK14 NFE2L2 CHUK AURKA
6.40659e-13	35	1478	4.59184	GO:0019220 regulation of phosphate metabolic process	NOS2 TYRO3 MET CCND1 VEGFA KDR NTRK3 EGFR HIF1A LGALS3 AURKB SRC HSP90AA1 SIRT1 MAPK1 SMAD7 CDKN1A IL1B AGT IL6 SOD1 XDH PTGS2 BAX CDC25B PPARGC1A PKN1 CASP3 BCL2 MAPK3 PARP1 AR DUSP3 GSK3B CDC25C
6.44117e-13	35	1479	4.58873	GO:0051174 regulation of phosphorus metabolic process	NOS2 TYRO3 MET CCND1 VEGFA KDR NTRK3 EGFR HIF1A LGALS3 AURKB SRC HSP90AA1 SIRT1 MAPK1 SMAD7 CDKN1A IL1B AGT IL6 SOD1 XDH PTGS2 BAX CDC25B PPARGC1A PKN1 CASP3 BCL2 MAPK3 PARP1 AR DUSP3 GSK3B CDC25C
6.54848e-13	30	1052	5.52966	GO:0008284 positive regulation of cell population proliferation	VEGFA CDK2 IL1B IL6 EGFR HIF1A HMOX1 KDR NTRK3 AR RELA PTGS2 ESR1 CCND1 PPARD MAPK14 CDKN1A AGT ITGB1 HPGD CDK1 BCL2 GPBAR1 SRC MAPK1 MAPK3 SIRT1 GRK5 CAPN1 CDC25B
7.82584e-13	18	292	11.9532	GO:0001666 response to hypoxia	HIF1A VEGFA EGLN1 TH NOS2 HMOX1 CA9 SOD3 PPARD NFE2L2 SLC2A1 CAT PLAU CASP3 BCL2 SRC PTGS2 SIRT1
9.50621e-13	31	1150	5.22705	GO:0072359 circulatory system development	VEGFA KDR PRCP TH HIF1A IL6 SIRT1 HMOX1 IL1B XDH PTGS2 ACACB BAX MAPK1 SMAD7 KLF5 MAPK3 PPARD MAPK14 NFE2L2 CDKN1A PCNA AGT EGLN1 ITGB1 HPGD CASP3 ERAP1 CDK1 NTRK3 EGFR
1.02163e-12	21	451	9.02892	GO:0048608 reproductive structure development	CYP19A1 AR PTGS2 BAX ESR1 TYRO3 SIRT1 MAPK1 HIF1A CCND1 PPARD MAPK14 KDR HSD17B3 EGLN1 SOD1 EGFR CASP3 BCL2 SRC VEGFA
1.19817e-12	21	455	8.94954	GO:0061458 reproductive system development	CYP19A1 AR PTGS2 BAX ESR1 TYRO3 SIRT1 MAPK1 HIF1A CCND1 PPARD MAPK14 KDR HSD17B3 EGLN1 SOD1 EGFR CASP3 BCL2 SRC VEGFA
1.5499e-12	18	305	11.4437	GO:0036293 response to decreased oxygen levels	HIF1A VEGFA EGLN1 TH NOS2 HMOX1 CA9 SOD3 PPARD NFE2L2 SLC2A1 CAT PLAU CASP3 BCL2 SRC PTGS2 SIRT1
1.5499e-12	11	64	33.3277	GO:0046686 response to cadmium ion	MAPK9 HMOX1 CAT PCNA SOD1 CDK1 MAPK1 MAPK3 MAPK8 EGFR CHUK
1.5499e-12	35	1529	4.43868	GO:0080134 regulation of response to stress	DUSP3 PPARD PLAU TFPI HSP90AA1 SIRT1 HIF1A VEGFA IL6 PARP1 EGFR ITGB1 XDH PTGS2 ESR1 TYRO3 MAPK1 MAPK3 NFKB1 NFE2L2 IL1B CYP19A1 SOD1 RELA CNR2 BAX MET PCNA CASP9 ERAP1 GSK3B MAPK14 AGT BCL2 SRC
1.94108e-12	45	2582	3.37948	GO:0050790 regulation of catalytic activity	NOS2 TYRO3 MET CCND1 IL1B KDR CASP9 AGT NTRK3 EGFR LGALS3 CAPN1 HSP90AA1 BAX SIRT1 SMAD7 NFKB1 VEGFA CTSD CDKN1A PCNA SOD1 PARP1 XDH SRC TFPI PTGS2 ACACB HIF1A CDC25B PKN1 CASP3 BCL2 CNR2 GSK3B MAPK1 MAPK3 MAPK8 MAPK14 ITGB1 AURKB ESR1 DUSP3 EGLN1 CDC25C
2.77185e-12	55	3847	2.77226	GO:0010604 positive regulation of macromolecule metabolic process	PPARGC1A PPARD VEGFA IL1B CASP9 NR1I3 NR1I2 CHUK GSK3B NFE2L2 RELA AURKB SRC NOS2 HSP90AA1 BAX ESR1 SIRT1 MAPK1 HIF1A APEX1 SMAD7 KLF5 MET NFKB1 CCND1 CTSD CDKN1A KDR PCNA AGT IL6 ESR2 NTRK3 SOD1 PARP1 EGFR XDH CASP3 AR MAPK9 PTGS2 AURKA CDC25B MAPK14 TRIM24 PKN1 CDK2 EGLN1 CDK1 BCL2 MAPK3 MAPK8 LITAF HMOX1
2.91503e-12	50	3210	3.02035	GO:0009966 regulation of signal transduction	HMOX1 LITAF GSK3B MET DUSP3 LGALS3 IL6 NTRK3 BCL2 GPR35 SRC GRK5 HIF1A SMAD7 IL1B AURKB ESR1 SIRT1 VEGFA PLAU KDR P2RX4 AGT EGFR ITGB1 XDH AR RELA MAPK9 PTGS2 HSP90AA1 BAX TYRO3 MAPK1 MAPK3 PPARD MAPK14 CAT TRIM24 PRCP ESR2 SOD1 PARP1 GPBAR1 NFKB1 NFE2L2 CHUK CAPN1 AURKA PKN1
2.92933e-12	19	368	10.0115	GO:0048545 response to steroid hormone	ESR1 ESR2 AR SRC IL6 PTGS2 CCND1 PPARD BCHE PCNA CASP9 NTRK3 PARP1 CASP3 BCL2 TH TFPI SIRT1 PKN1
3.08364e-12	30	1123	5.18006	GO:0035295 tube development	VEGFA KDR PRCP HIF1A IL6 SIRT1 HMOX1 IL1B AGT XDH SRC PTGS2 BAX ESR1 MAPK1 SMAD7 KLF5 MAPK3 MAPK14 NFE2L2 CAT EGLN1 EGFR ITGB1 HPGD CASP3 ERAP1 AR BCL2 MET
3.6915e-12	47	2867	3.1788	GO:0009653 anatomical structure morphogenesis	SMAD7 VEGFA KDR PRCP HIF1A IL6 ITGB1 SIRT1 HMOX1 MET IL1B AGT MMP13 XDH CFTR CAPN1 PTGS2 HSP90AA1 BAX AURKA ESR1 TYRO3 MAPK1 KLF5 MAPK3 CA2 CA9 NFKB1 MAPK14 NFE2L2 PKN1 EGLN1 SOD1 EGFR HPGD CASP3 ERAP1 WEE1 AR BCL2 RELA TH SRC GSK3B CASP9 CYP19A1 CHUK
3.92682e-12	40	2086	3.71825	GO:0009888 tissue development	KDR CASP3 SMAD7 ITGB1 MET VEGFA IL1B AGT IL6 XDH AKR1C1 SRC CFTR PTGS2 BAX ESR1 SIRT1 MAPK1 HIF1A KLF5 MAPK3 CA2 CA9 PPARGC1A CCND1 PPARD MAPK14 CAT EGLN1 MMP13 SOD1 CTSK EGFR AR CDK1 BCL2 RELA LGALS3 PCNA GSK3B
3.92682e-12	13	123	20.4942	GO:0032355 response to estradiol	CYP19A1 ESR1 ESR2 EGFR PTGS2 CCND1 CAT PCNA CASP9 AGT HPGD CASP3 TH
4.48238e-12	48	3005	3.09735	GO:0006796 phosphate-containing compound metabolic process	NOS2 TYRO3 MET CCND1 VEGFA CLK4 PKN1 CDK2 KDR NTRK3 EGFR CDK1 GRK5 CHUK HIF1A LGALS3 AURKB SRC MAPK9 ACACB HSP90AA1 GSK3B AURKA SIRT1 MAPK1 CDC25B SMAD7 MAPK3 MAPK8 DUSP3 CDKN1A IL1B AGT IL6 SOD1 XDH PTGS2 BAX PPARGC1A PPARD MAPK14 TRIM24 CDC25C CASP3 WEE1 BCL2 PARP1 AR
4.63893e-12	27	902	5.8043	GO:0035239 tube morphogenesis	VEGFA KDR PRCP HIF1A IL6 SIRT1 HMOX1 IL1B AGT XDH PTGS2 BAX ESR1 SMAD7 KLF5 MAPK14 NFE2L2 EGLN1 EGFR ITGB1 HPGD CASP3 ERAP1 AR BCL2 SRC MET
4.83163e-12	54	3774	2.7745	GO:0048513 animal organ development	MET IL1B KDR CYP19A1 CASP3 AR TH SRC HIF1A SMAD7 ITGB1 AURKA VEGFA AGT IL6 MMP13 CFTR CAPN1 PTGS2 ACACB ACHE BAX ESR1 TYRO3 SIRT1 MAPK1 HMOX1 KLF5 MAPK3 NFKB1 PPARGC1A CCND1 PPARD MAPK14 NFE2L2 SLC2A1 CAT PKN1 CDKN1A HSD17B3 PCNA CASP9 EGLN1 NTRK3 SOD1 CTSK EGFR XDH HPGD CDK1 BCL2 RELA GSK3B PARP1
4.84526e-12	23	619	7.20494	GO:0009611 response to wounding	TYRO3 PLAU PRCP ITGB1 TFPI AURKA IL6 BAX HIF1A PPARD NFE2L2 CDKN1A P2RX4 NTRK3 SOD1 CASP3 CDK1 BCL2 HMOX1 VEGFA KDR MAPK14 SRC
5.32329e-12	18	331	10.5448	GO:0009416 response to light stimulus	MAPK8 CCND1 PCNA CASP9 EGFR RELA AURKB PTGS2 BAX HIF1A CAT CDKN1A ITGB1 CASP3 BCL2 TH SIRT1 PARP1
5.77074e-12	48	3030	3.07179	GO:0006793 phosphorus metabolic process	NOS2 TYRO3 MET CCND1 VEGFA CLK4 PKN1 CDK2 KDR NTRK3 EGFR CDK1 GRK5 CHUK HIF1A LGALS3 AURKB SRC MAPK9 ACACB HSP90AA1 GSK3B AURKA SIRT1 MAPK1 CDC25B SMAD7 MAPK3 MAPK8 DUSP3 CDKN1A IL1B AGT IL6 SOD1 XDH PTGS2 BAX PPARGC1A PPARD MAPK14 TRIM24 CDC25C CASP3 WEE1 BCL2 PARP1 AR
5.77074e-12	18	333	10.4814	GO:0070482 response to oxygen levels	HIF1A VEGFA EGLN1 TH NOS2 HMOX1 CA9 SOD3 PPARD NFE2L2 SLC2A1 CAT PLAU CASP3 BCL2 SRC PTGS2 SIRT1
8.26884e-12	29	1088	5.16847	GO:0009894 regulation of catabolic process	GSK3B HIF1A SIRT1 SMAD7 IL1B EGFR ITGB1 BCL2 NOS2 MAPK9 ACACB AURKA HMOX1 MAPK3 EGLN1 RELA HSP90AA1 KDR BAX APEX1 IL6 HPGD CAPN1 MET MAPK8 MAPK14 NFE2L2 CDK2 CASP3
8.49201e-12	22	572	7.45795	GO:0048871 multicellular organismal homeostasis	ALB SRC PTGS2 ACACB ACHE BAX PPARGC1A IL1B KDR PRCP SOD1 CTSK BCL2 CFTR SIRT1 MET VEGFA SCD SLC2A1 IL6 P2RX4 ITGB1
9.00659e-12	35	1635	4.15091	GO:0022414 reproductive process	CDC25B CYP19A1 CDC25C HPGD AR CFTR PTGS2 BAX AURKA ESR1 TYRO3 SIRT1 MAPK1 HIF1A CCND1 PPARD MAPK14 SLC2A1 CDK2 IL1B KDR HSD17B3 PCNA AGT EGLN1 SOD1 GLRA1 EGFR ITGB1 CASP3 BCL2 TH SRC VEGFA CDK1
1.04599e-11	35	1644	4.12819	GO:0000003 reproduction	CDC25B CYP19A1 CDC25C HPGD AR CFTR PTGS2 BAX AURKA ESR1 TYRO3 SIRT1 MAPK1 HIF1A CCND1 PPARD MAPK14 SLC2A1 CDK2 IL1B KDR HSD17B3 PCNA AGT EGLN1 SOD1 GLRA1 EGFR ITGB1 CASP3 BCL2 TH SRC VEGFA CDK1
1.22609e-11	31	1280	4.69618	GO:0043085 positive regulation of catalytic activity	NOS2 TYRO3 MET KDR CASP9 NTRK3 EGFR HSP90AA1 BAX CCND1 VEGFA CTSD CDKN1A IL1B PCNA AGT SOD1 XDH SRC SIRT1 CDC25B BCL2 GSK3B MAPK1 MAPK3 MAPK8 MAPK14 ITGB1 AURKB ESR1 HIF1A
1.42545e-11	23	655	6.80894	GO:0097190 apoptotic signaling pathway	GSK3B BAX LGALS3 CASP9 BCL2 SRC HIF1A IL1B P2RX4 AGT AR MAPK9 PTGS2 SIRT1 HMOX1 CDKN1A PARP1 CASP3 RELA PPARD NFE2L2 SOD1 MAPK8
1.65704e-11	28	1038	5.23063	GO:2000145 regulation of cell motility	VEGFA PRCP SIRT1 PLAU IL1B KDR LGALS3 AGT NTRK3 ITGB1 PTGS2 HIF1A APEX1 PPARD NFE2L2 P2RX4 CYP19A1 BCL2 SRC MAPK1 HMOX1 MAPK3 MET DUSP3 PKN1 EGFR SMAD7 IL6
1.83482e-11	24	734	6.34028	GO:1901699 cellular response to nitrogen compound	GSK3B SIRT1 CA2 P2RX4 PARP1 GLRA1 CFTR PTGS2 ACHE APEX1 NFKB1 NFE2L2 IL1B AGT SOD1 EGFR GPT TH SRC MAPK1 MAPK3 CASP3 RELA CDK2
2.16238e-11	57	4338	2.54788	GO:0048583 regulation of response to stimulus	HMOX1 LITAF GSK3B MET DUSP3 PPARD VEGFA PLAU LGALS3 IL6 NTRK3 BCL2 GPR35 SRC GRK5 HIF1A SMAD7 IL1B AURKB TFPI HSP90AA1 BAX ESR1 SIRT1 KDR P2RX4 AGT PARP1 EGFR ITGB1 XDH AR RELA MAPK9 PTGS2 TYRO3 MAPK1 MAPK3 NFKB1 MAPK14 NFE2L2 CAT TRIM24 PKN1 PRCP CYP19A1 ESR2 SOD1 GPBAR1 CNR2 PCNA CASP9 CHUK ERAP1 CAPN1 AURKA MAPK8
2.18809e-11	30	1222	4.7604	GO:0044092 negative regulation of molecular function	AGT LGALS3 GSK3B BAX AURKA ESR1 SIRT1 SMAD7 MET MAPK8 NFKB1 VEGFA EGLN1 AURKB TFPI PTGS2 ACACB HMOX1 MAPK3 CAT PKN1 CDKN1A IL1B ESR2 CASP3 CNR2 GPR35 SRC CHUK DUSP3
2.41361e-11	40	2219	3.49539	GO:0009891 positive regulation of biosynthetic process	NOS2 PPARGC1A PPARD NR1I3 NR1I2 CHUK NFE2L2 RELA HSP90AA1 ESR1 SIRT1 HIF1A APEX1 KLF5 MET NFKB1 VEGFA IL1B KDR AGT IL6 ESR2 PARP1 EGFR STAR AR PTGS2 MAPK14 TRIM24 PKN1 CDK2 EGLN1 GPT SRC MAPK1 MAPK3 PCNA AURKB LITAF P2RX4
2.56011e-11	27	977	5.35873	GO:0030334 regulation of cell migration	VEGFA PRCP SIRT1 PLAU IL1B KDR LGALS3 AGT NTRK3 ITGB1 PTGS2 HIF1A APEX1 PPARD NFE2L2 P2RX4 CYP19A1 BCL2 SRC MAPK1 HMOX1 MAPK3 MET DUSP3 EGFR SMAD7 IL6
3.96205e-11	18	376	9.28277	GO:0032496 response to lipopolysaccharide	NOS2 IL1B MAPK8 MAPK14 PTGS2 MAPK1 MAPK3 NFKB1 PPARD CASP9 HPGD CASP3 RELA TH CNR2 LITAF SRC IL6
4.50821e-11	28	1085	5.00405	GO:0040012 regulation of locomotion	VEGFA PRCP SIRT1 PLAU IL1B KDR LGALS3 AGT NTRK3 ITGB1 PTGS2 HIF1A APEX1 PPARD NFE2L2 P2RX4 CYP19A1 BCL2 SRC MAPK1 HMOX1 MAPK3 MET DUSP3 PKN1 EGFR SMAD7 IL6
4.8788e-11	28	1089	4.98567	GO:0032101 regulation of response to external stimulus	PPARD VEGFA PLAU TFPI HSP90AA1 KDR IL6 NTRK3 PTGS2 ESR1 TYRO3 MAPK3 NFKB1 NFE2L2 TRIM24 IL1B P2RX4 CYP19A1 SOD1 RELA CNR2 MAPK1 MET DUSP3 ERAP1 MAPK14 AGT SRC
5.01196e-11	21	563	7.23276	GO:0030335 positive regulation of cell migration	VEGFA SIRT1 PLAU IL1B KDR LGALS3 AGT NTRK3 ITGB1 PTGS2 HIF1A NFE2L2 P2RX4 BCL2 SRC MAPK1 HMOX1 MAPK3 MET EGFR IL6
5.01196e-11	22	630	6.77135	GO:0032870 cellular response to hormone stimulus	GSK3B ESR1 PPARD ESR2 AR SRC SIRT1 CA2 TRIM24 PARP1 AKR1C1 APEX1 NFE2L2 IL1B CASP9 AGT PRCP GPT TFPI NFKB1 RELA PKN1
6.45073e-11	39	2182	3.46579	GO:0031328 positive regulation of cellular biosynthetic process	NOS2 PPARGC1A PPARD NR1I3 NR1I2 CHUK NFE2L2 RELA HSP90AA1 ESR1 SIRT1 HIF1A APEX1 KLF5 MET NFKB1 VEGFA IL1B AGT IL6 ESR2 PARP1 EGFR STAR AR PTGS2 MAPK14 TRIM24 PKN1 CDK2 EGLN1 GPT SRC MAPK1 MAPK3 PCNA AURKB LITAF P2RX4
6.79824e-11	15	238	12.221	GO:0071241 cellular response to inorganic substance	GLRA1 PTGS2 HMOX1 NFE2L2 P2RX4 SOD1 PARP1 TH MAPK9 MAPK1 MAPK3 MAPK8 EGFR CHUK CDK2
7.20964e-11	28	1109	4.89575	GO:0051270 regulation of cellular component movement	VEGFA PRCP SIRT1 PLAU IL1B KDR LGALS3 AGT NTRK3 ITGB1 PTGS2 HIF1A APEX1 PPARD NFE2L2 P2RX4 CYP19A1 BCL2 SRC MAPK1 HMOX1 MAPK3 MET DUSP3 PKN1 EGFR SMAD7 IL6
1.01058e-10	22	654	6.52286	GO:0071417 cellular response to organonitrogen compound	GSK3B SIRT1 CA2 P2RX4 PARP1 GLRA1 CFTR PTGS2 APEX1 NFE2L2 IL1B AGT SOD1 EGFR GPT TH SRC MAPK1 MAPK3 NFKB1 CASP3 RELA
1.02981e-10	18	400	8.72581	GO:0002237 response to molecule of bacterial origin	NOS2 IL1B MAPK8 MAPK14 PTGS2 MAPK1 MAPK3 NFKB1 PPARD CASP9 HPGD CASP3 RELA TH CNR2 LITAF SRC IL6
1.07622e-10	21	588	6.92524	GO:2000147 positive regulation of cell motility	VEGFA SIRT1 PLAU IL1B KDR LGALS3 AGT NTRK3 ITGB1 PTGS2 HIF1A NFE2L2 P2RX4 BCL2 SRC MAPK1 HMOX1 MAPK3 MET EGFR IL6
1.16508e-10	30	1312	4.43384	GO:0010628 positive regulation of gene expression	IL1B NOS2 HSP90AA1 HIF1A PPARGC1A VEGFA IL6 NTRK3 SOD1 AR PTGS2 SIRT1 PPARD MAPK14 NFE2L2 TRIM24 NR1I2 CDK1 RELA SRC MAPK9 GSK3B ESR1 MAPK1 MAPK3 MAPK8 EGFR CHUK HMOX1 AGT
1.16508e-10	17	348	9.47246	GO:0060249 anatomical structure homeostasis	ALB SRC PTGS2 BAX TYRO3 HIF1A CA2 KDR SOD1 CTSK CA7 BCL2 VEGFA SLC2A1 IL6 P2RX4 ITGB1
1.23381e-10	33	1602	3.99433	GO:0016477 cell migration	TYRO3 MET VEGFA KDR LGALS3 PRCP ITGB1 IL6 SIRT1 PLAU IL1B AGT NTRK3 PTGS2 HSP90AA1 BAX HIF1A APEX1 PPARD NFE2L2 P2RX4 CYP19A1 EGFR BCL2 CNR2 SRC MAPK1 HMOX1 MAPK3 DUSP3 PKN1 SMAD7 CDK1
1.27637e-10	30	1318	4.41366	GO:0042325 regulation of phosphorylation	TYRO3 MET CCND1 VEGFA KDR NTRK3 EGFR HIF1A AURKB SRC HSP90AA1 SIRT1 MAPK1 SMAD7 CDKN1A IL1B AGT IL6 SOD1 XDH PTGS2 BAX CDC25B PKN1 CASP3 BCL2 MAPK3 AR DUSP3 CDC25C
1.49246e-10	14	208	13.0514	GO:0071248 cellular response to metal ion	GLRA1 PTGS2 HMOX1 NFE2L2 P2RX4 SOD1 PARP1 TH MAPK9 MAPK1 MAPK3 MAPK8 EGFR CHUK
1.49797e-10	21	600	6.78674	GO:0051272 positive regulation of cellular component movement	VEGFA SIRT1 PLAU IL1B KDR LGALS3 AGT NTRK3 ITGB1 PTGS2 HIF1A NFE2L2 P2RX4 BCL2 SRC MAPK1 HMOX1 MAPK3 MET EGFR IL6
1.52121e-10	19	471	7.82214	GO:0009314 response to radiation	MAPK8 CCND1 PCNA CASP9 EGFR RELA AURKB PTGS2 BAX SIRT1 HIF1A CAT CDKN1A PARP1 ITGB1 CASP3 BCL2 TH MAPK14
1.72312e-10	21	605	6.73065	GO:0040017 positive regulation of locomotion	VEGFA SIRT1 PLAU IL1B KDR LGALS3 AGT NTRK3 ITGB1 PTGS2 HIF1A NFE2L2 P2RX4 BCL2 SRC MAPK1 HMOX1 MAPK3 MET EGFR IL6
2.11105e-10	27	1078	4.85666	GO:1902533 positive regulation of intracellular signal transduction	HMOX1 LITAF MET NTRK3 GPR35 AURKB VEGFA IL1B KDR P2RX4 AGT IL6 EGFR ITGB1 XDH RELA HSP90AA1 BAX SIRT1 PPARD CAT SOD1 AR GPBAR1 SRC MAPK3 CHUK
2.23313e-10	33	1641	3.89941	GO:0031399 regulation of protein modification process	CCND1 VEGFA LGALS3 AURKB SRC HSP90AA1 SIRT1 MAPK1 SMAD7 CDKN1A IL1B KDR AGT IL6 NTRK3 SOD1 EGFR XDH MAPK9 PTGS2 BAX CDC25B MAPK8 PKN1 CASP3 BCL2 RELA HIF1A MAPK3 GSK3B DUSP3 PPARGC1A CDC25C
2.46017e-10	40	2402	3.22909	GO:0044248 cellular catabolic process	CTSK NOS2 ACHE HMOX1 DAO BCHE CAT XDH ERAP1 GUSB GSK3B HIF1A HSD17B10 SIRT1 APEX1 SMAD7 NFE2L2 IL1B NR1I2 CYP3A4 BCL2 CAPN1 MAPK9 ACACB AURKA MAPK3 PPARD CTSD GPT DPP7 KDR BAX IL6 MET HSP90AA1 MAPK8 MAPK14 CDK2 CASP3 SRC
2.81419e-10	29	1271	4.42431	GO:0060429 epithelium development	KDR CASP3 ITGB1 MET VEGFA IL1B AGT XDH AKR1C1 SRC BAX ESR1 MAPK1 HIF1A SMAD7 KLF5 CA2 CA9 CCND1 CAT SOD1 EGFR AR BCL2 RELA LGALS3 PCNA CDK1 GSK3B
3.31872e-10	35	1874	3.62152	GO:0051049 regulation of transport	GSK3B LGALS3 NFKB1 CFTR CA2 VEGFA IL1B P2RX4 IL6 CYP19A1 BCL2 PTGS2 HSP90AA1 BAX SIRT1 MAPK1 HMOX1 HIF1A MAPK3 PPARD MAPK14 NFE2L2 AGT SOD1 ITGB1 SCN3A CA7 CDK1 SRC NOS2 GPR35 CHRNB4 CAPN1 ACHE MAPK8
3.31872e-10	24	852	5.46216	GO:0060341 regulation of cellular localization	AURKB GSK3B VEGFA LGALS3 P2RX4 EGFR ITGB1 AR CFTR PTGS2 HSP90AA1 BAX MAPK1 HMOX1 HIF1A MAPK3 PPARD MAPK14 PARP1 CDK1 BCL2 SRC IL1B MAPK8
3.3722e-10	47	3283	2.776	GO:0009892 negative regulation of metabolic process	SIRT1 PPARD AGT NR1I3 NR1I2 NFKB1 PLAU LGALS3 ESR1 SMAD7 CCND1 VEGFA CDK2 CDKN1A IL1B KDR IL6 ESR2 NTRK3 SOD1 EGFR XDH AR BCL2 RELA AURKB TFPI NOS2 PTGS2 ACACB BAX HMOX1 HIF1A APEX1 KLF5 TRIM24 PKN1 PCNA CASP3 CDK1 SRC GSK3B AURKA PARP1 DUSP3 MET MAPK14
3.66716e-10	34	1777	3.71009	GO:0007267 cell-cell signaling	GSK3B CHRNB4 GLRA1 SLC6A5 ACHE NOS2 KLF5 IL1B IL6 CYP19A1 CFTR PTGS2 MAPK1 HIF1A CA2 CCND1 PPARD MAPK14 BCHE P2RX4 AGT EGLN1 ITGB1 CA7 RELA TH CNR2 SRC GRK5 NFKB1 EGFR GRIA2 ESR2 AR
3.79476e-10	43	2795	2.98318	GO:0051246 regulation of protein metabolic process	CCND1 VEGFA CASP9 AGT GSK3B NFKB1 PLAU LGALS3 AURKB SRC HSP90AA1 BAX SIRT1 MAPK1 SMAD7 CTSD CDKN1A IL1B KDR IL6 NTRK3 SOD1 EGFR XDH CASP3 TFPI NOS2 MAPK9 PTGS2 AURKA CDC25B MAPK8 PKN1 EGLN1 BCL2 RELA HIF1A MAPK3 DUSP3 PPARGC1A NFE2L2 CDK2 CDC25C
5.50218e-10	25	956	5.07078	GO:0051338 regulation of transferase activity	TYRO3 MET CCND1 KDR NTRK3 EGFR HSP90AA1 SIRT1 SMAD7 VEGFA CDKN1A IL1B AGT SOD1 SRC CDC25B PKN1 CASP3 MAPK1 MAPK3 PCNA AURKB DUSP3 GSK3B CDC25C
6.57441e-10	12	150	15.5125	GO:0030879 mammary gland development	CAPN1 BAX ESR1 MAPK1 HIF1A NFKB1 CCND1 CYP19A1 XDH AR SRC VEGFA
6.92516e-10	25	967	5.0131	GO:0019725 cellular homeostasis	CA2 GSR CA7 GPR35 HIF1A P2RX4 BCL2 CFTR BAX TYRO3 SIRT1 MAPK1 APEX1 MAPK3 PPARD NFE2L2 AGT EGLN1 SOD1 TH HMOX1 ESR1 PPARGC1A NOS2 IL6
7.42046e-10	17	395	8.34536	GO:2001233 regulation of apoptotic signaling pathway	LGALS3 BCL2 SRC HIF1A IL1B AGT AR MAPK9 PTGS2 BAX SIRT1 PARP1 RELA GSK3B HMOX1 NFE2L2 SOD1
7.62041e-10	30	1424	4.08511	GO:0051094 positive regulation of developmental process	VEGFA KDR HIF1A NFKB1 SIRT1 HMOX1 IL1B AGT IL6 CFTR PTGS2 ACACB BAX AURKA SMAD7 KLF5 PPARGC1A CCND1 PPARD MAPK14 NFE2L2 PARP1 ITGB1 ERAP1 AR CDK1 BCL2 SRC MAPK9 GSK3B
8.50523e-10	56	4617	2.35191	GO:0048731 system development	GSK3B TYRO3 MET VEGFA IL1B KDR PRCP CYP19A1 NTRK3 CASP3 AR TH SRC HIF1A IL6 ITGB1 AURKA SIRT1 HMOX1 AGT MMP13 XDH PTGS2 ACACB HSP90AA1 ACHE BAX ESR1 MAPK1 SMAD7 KLF5 MAPK3 CCND1 PPARD MAPK14 BCHE NFE2L2 SLC2A1 CAT PKN1 CDKN1A HSD17B3 PCNA CASP9 P2RX4 EGLN1 SOD1 CTSK EGFR HPGD ERAP1 WEE1 CDK1 BCL2 RELA PARP1
9.70482e-10	10	88	22.0349	GO:0070301 cellular response to hydrogen peroxide	SIRT1 CAT IL6 RELA APEX1 PCNA CDK1 SRC NFE2L2 MET
1.00419e-09	16	346	8.96679	GO:0071214 cellular response to abiotic stimulus	PCNA CASP9 AURKB PTGS2 BAX SIRT1 SLC2A1 CDKN1A AGT CASP3 MAPK3 MAPK8 NFKB1 IL1B MAPK14 PARP1
1.00419e-09	16	346	8.96679	GO:0104004 cellular response to environmental stimulus	PCNA CASP9 AURKB PTGS2 BAX SIRT1 SLC2A1 CDKN1A AGT CASP3 MAPK3 MAPK8 NFKB1 IL1B MAPK14 PARP1
1.06542e-09	8	41	37.8355	GO:0071276 cellular response to cadmium ion	HMOX1 SOD1 MAPK9 MAPK1 MAPK3 MAPK8 EGFR CHUK
1.18795e-09	26	1081	4.66381	GO:0003006 developmental process involved in reproduction	CYP19A1 AR CFTR PTGS2 BAX AURKA ESR1 TYRO3 SIRT1 MAPK1 HIF1A CDC25B CCND1 PPARD MAPK14 IL1B KDR HSD17B3 EGLN1 SOD1 EGFR CDC25C CASP3 BCL2 SRC VEGFA
1.30032e-09	39	2427	3.11593	GO:0048584 positive regulation of response to stimulus	HMOX1 LITAF MET DUSP3 VEGFA IL6 NTRK3 GPR35 HIF1A PLAU IL1B AURKB HSP90AA1 BAX SIRT1 KDR P2RX4 AGT PARP1 EGFR ITGB1 XDH RELA SRC MAPK9 PTGS2 MAPK1 MAPK3 PPARD NFE2L2 CAT SOD1 AR GPBAR1 NFKB1 PCNA BCL2 CHUK LGALS3
1.30469e-09	38	2312	3.18705	GO:1901575 organic substance catabolic process	NOS2 ACHE HMOX1 DAO BCHE CTSK XDH ERAP1 GUSB GSK3B HIF1A HSD17B10 APEX1 SMAD7 NFE2L2 CTSD IL1B CYP19A1 EGFR CYP3A4 CAPN1 MAPK9 ACACB AURKA PPARD TRIM24 EGLN1 CASP3 GPT RELA DPP7 HSP90AA1 BAX SIRT1 IL6 HPGD MAPK14 CDK2
1.40002e-09	37	2204	3.25524	GO:0045935 positive regulation of nucleobase-containing compound metabolic process	NOS2 PPARGC1A PPARD NR1I3 NR1I2 CHUK HIF1A NFE2L2 RELA HSP90AA1 ESR1 SIRT1 APEX1 KLF5 MET NFKB1 VEGFA IL1B PCNA AGT IL6 ESR2 PARP1 EGFR AR MAPK14 TRIM24 PKN1 CDK2 EGLN1 CDK1 SRC BAX MAPK1 MAPK3 AURKB LITAF
1.54196e-09	17	416	7.92408	GO:0043434 response to peptide hormone	GSK3B SLC2A1 SIRT1 CA2 PARP1 PTGS2 APEX1 MAPK14 NFE2L2 CAT IL1B AGT GPT TH SRC NFKB1 RELA
1.6236e-09	44	3057	2.79094	GO:0010605 negative regulation of macromolecule metabolic process	SIRT1 PPARD AGT NR1I3 NR1I2 NFKB1 PLAU LGALS3 ESR1 SMAD7 CCND1 VEGFA CDK2 KDR IL6 ESR2 NTRK3 EGFR XDH AR RELA AURKB TFPI NOS2 PTGS2 ACACB BAX HMOX1 APEX1 KLF5 TRIM24 PKN1 CDKN1A IL1B PCNA CASP3 CDK1 SRC GSK3B AURKA HIF1A DUSP3 PARP1 MAPK14
1.64076e-09	11	126	16.9284	GO:0046660 female sex differentiation	CYP19A1 BAX ESR1 TYRO3 SIRT1 KDR SOD1 CASP3 BCL2 SRC VEGFA
1.79667e-09	40	2575	3.01214	GO:0032268 regulation of cellular protein metabolic process	CCND1 VEGFA CASP9 AGT GSK3B PLAU LGALS3 AURKB SRC HSP90AA1 BAX SIRT1 MAPK1 SMAD7 CTSD CDKN1A IL1B KDR IL6 NTRK3 SOD1 EGFR XDH TFPI MAPK9 PTGS2 AURKA CDC25B MAPK8 PKN1 CASP3 BCL2 RELA HIF1A MAPK3 DUSP3 PPARGC1A NFE2L2 CDK2 CDC25C
1.87347e-09	30	1483	3.92259	GO:0010648 negative regulation of cell communication	GSK3B DUSP3 LGALS3 BCL2 SRC ACHE ESR1 SIRT1 HIF1A SMAD7 MET IL1B AGT XDH AR PTGS2 BAX TYRO3 MAPK14 BCHE ITGB1 RELA GPR35 CNR2 LITAF HMOX1 NFE2L2 GLRA1 IL6 EGFR
1.9075e-09	32	1687	3.67814	GO:0051240 positive regulation of multicellular organismal process	VEGFA KDR HIF1A PLAU NOS2 HSP90AA1 SIRT1 HMOX1 IL1B AGT IL6 SOD1 CFTR PTGS2 ACACB ACHE SMAD7 PPARGC1A CCND1 MAPK14 NFE2L2 CHRNB4 PARP1 ITGB1 ERAP1 AR CDK1 BCL2 RELA SRC CHUK SCD
2.00727e-09	30	1488	3.90941	GO:0023057 negative regulation of signaling	GSK3B DUSP3 LGALS3 BCL2 SRC ACHE ESR1 SIRT1 HIF1A SMAD7 MET IL1B AGT XDH AR PTGS2 BAX TYRO3 MAPK14 BCHE ITGB1 RELA GPR35 CNR2 LITAF HMOX1 NFE2L2 GLRA1 IL6 EGFR
2.29502e-09	33	1806	3.54315	GO:0048870 cell motility	TYRO3 MET VEGFA KDR LGALS3 PRCP ITGB1 IL6 SIRT1 PLAU IL1B AGT NTRK3 PTGS2 HSP90AA1 BAX HIF1A APEX1 PPARD NFE2L2 P2RX4 CYP19A1 EGFR BCL2 CNR2 SRC MAPK1 HMOX1 MAPK3 DUSP3 PKN1 SMAD7 CDK1
2.29502e-09	26	1118	4.50946	GO:0051130 positive regulation of cellular component organization	NTRK3 HSP90AA1 GSK3B BAX ESR1 VEGFA CDK2 KDR LGALS3 AR AURKB MAPK9 HIF1A PPARGC1A MAPK14 NFE2L2 AGT SRC AURKA MAPK1 MAPK3 MET DUSP3 IL1B IL6 MAPK8
2.29502e-09	33	1806	3.54315	GO:0051674 localization of cell	TYRO3 MET VEGFA KDR LGALS3 PRCP ITGB1 IL6 SIRT1 PLAU IL1B AGT NTRK3 PTGS2 HSP90AA1 BAX HIF1A APEX1 PPARD NFE2L2 P2RX4 CYP19A1 EGFR BCL2 CNR2 SRC MAPK1 HMOX1 MAPK3 DUSP3 PKN1 SMAD7 CDK1
2.82703e-09	15	317	9.1754	GO:0051054 positive regulation of DNA metabolic process	HSP90AA1 VEGFA PCNA PARP1 EGFR PPARGC1A CDK2 CDK1 SRC BAX SIRT1 MAPK1 MAPK3 IL6 AURKB
2.93555e-09	15	318	9.14655	GO:0010631 epithelial cell migration	PRCP SIRT1 VEGFA KDR AGT PTGS2 HIF1A PPARD NFE2L2 ITGB1 HMOX1 MET PKN1 P2RX4 SRC
2.9395e-09	12	173	13.4502	GO:0031960 response to corticosteroid	IL6 PTGS2 CCND1 BCHE PCNA CASP9 NTRK3 PARP1 CASP3 BCL2 TH SRC
2.9395e-09	13	217	11.6165	GO:0043491 protein kinase B signaling	MET NTRK3 VEGFA ITGB1 XDH HSP90AA1 TYRO3 SIRT1 P2RX4 IL1B KDR EGFR SRC
3.03157e-09	31	1618	3.71515	GO:0051247 positive regulation of protein metabolic process	VEGFA CASP9 GSK3B AURKB SRC HSP90AA1 BAX MAPK1 SMAD7 CCND1 CTSD CDKN1A IL1B KDR AGT IL6 NTRK3 EGFR XDH CASP3 MAPK9 PTGS2 AURKA SIRT1 CDC25B BCL2 RELA MAPK3 MAPK8 PPARGC1A NFE2L2
3.0419e-09	41	2748	2.89308	GO:0031324 negative regulation of cellular metabolic process	SIRT1 PPARD AGT NR1I3 NR1I2 NFKB1 PLAU LGALS3 SMAD7 CCND1 VEGFA CDKN1A ESR2 NTRK3 XDH BCL2 RELA AURKB TFPI PTGS2 ACACB BAX HMOX1 HIF1A APEX1 KLF5 TRIM24 PKN1 CDK2 IL1B PCNA CASP3 SRC IL6 ESR1 PARP1 AR GSK3B DUSP3 MET MAPK14
3.11588e-09	24	961	4.84263	GO:0010562 positive regulation of phosphorus metabolic process	NOS2 TYRO3 MET VEGFA KDR NTRK3 EGFR HIF1A AURKB SRC HSP90AA1 MAPK1 CCND1 CDKN1A IL1B AGT IL6 PTGS2 SIRT1 CDC25B PPARGC1A BCL2 MAPK3 AR
3.11588e-09	24	961	4.84263	GO:0045937 positive regulation of phosphate metabolic process	NOS2 TYRO3 MET VEGFA KDR NTRK3 EGFR HIF1A AURKB SRC HSP90AA1 MAPK1 CCND1 CDKN1A IL1B AGT IL6 PTGS2 SIRT1 CDC25B PPARGC1A BCL2 MAPK3 AR
3.18386e-09	18	504	6.92524	GO:1901652 response to peptide	GSK3B SLC2A1 SIRT1 CA2 PARP1 PTGS2 APEX1 MAPK14 NFE2L2 CAT IL1B AGT GPT RELA TH SRC NFKB1 MMP13
3.18496e-09	15	321	9.06106	GO:0090132 epithelium migration	PRCP SIRT1 VEGFA KDR AGT PTGS2 HIF1A PPARD NFE2L2 ITGB1 HMOX1 MET PKN1 P2RX4 SRC
3.40167e-09	20	647	5.99403	GO:0048514 blood vessel morphogenesis	VEGFA KDR PRCP HIF1A IL6 SIRT1 HMOX1 IL1B XDH PTGS2 BAX SMAD7 KLF5 MAPK14 NFE2L2 AGT EGLN1 ITGB1 HPGD ERAP1
3.53808e-09	32	1735	3.57638	GO:0002682 regulation of immune system process	DUSP3 VEGFA IL1B HIF1A HSP90AA1 BAX SIRT1 LGALS3 IL6 RELA ESR1 TYRO3 MAPK1 HMOX1 SMAD7 MAPK14 NFE2L2 PKN1 CDKN1A P2RX4 CYP19A1 CASP3 CNR2 LITAF MAPK3 BCL2 SOD1 ERAP1 NOS2 MAPK9 MAPK8 SRC
3.69858e-09	21	726	5.60887	GO:0070848 response to growth factor	SMAD7 VEGFA NTRK3 HIF1A IL1B SIRT1 MAPK1 MAPK3 KDR AGT XDH HPGD CASP3 CAT PARP1 EGFR RELA TH SRC DUSP3 MAPK14
3.73704e-09	27	1241	4.21876	GO:0048878 chemical homeostasis	HMOX1 CA2 CA7 GPR35 HIF1A P2RX4 EGLN1 IL6 BCL2 CFTR BAX SIRT1 MAPK1 MAPK3 PPARD TRIM24 KDR AGT PRCP SOD1 TH CA12 MET ESR1 VEGFA PPARGC1A AKR1C1
3.85216e-09	35	2068	3.28179	GO:0010557 positive regulation of macromolecule biosynthetic process	PPARGC1A PPARD NR1I3 NR1I2 CHUK NFE2L2 RELA HSP90AA1 ESR1 SIRT1 HIF1A APEX1 KLF5 MET NFKB1 VEGFA IL1B KDR AGT IL6 ESR2 PARP1 EGFR AR MAPK14 TRIM24 PKN1 CDK2 EGLN1 SRC MAPK1 MAPK3 PCNA AURKB LITAF
3.97936e-09	15	327	8.89481	GO:0090130 tissue migration	PRCP SIRT1 VEGFA KDR AGT PTGS2 HIF1A PPARD NFE2L2 ITGB1 HMOX1 MET PKN1 P2RX4 SRC
4.00529e-09	7	30	45.2449	GO:1990776 response to angiotensin	CA2 PTGS2 NFE2L2 AGT SRC NFKB1 RELA
4.13731e-09	20	656	5.91179	GO:0048589 developmental growth	ACACB HSP90AA1 AURKA ESR1 SMAD7 KLF5 PPARD MAPK14 CDKN1A AGT MMP13 CYP19A1 SOD1 ITGB1 AR CDK1 BCL2 SRC GSK3B VEGFA
4.13731e-09	18	514	6.79051	GO:0051090 regulation of DNA-binding transcription factor activity	PPARGC1A CHUK ESR1 SIRT1 SMAD7 VEGFA IL1B EGLN1 IL6 ESR2 RELA HMOX1 MAPK3 CAT AR MAPK9 MAPK8 AGT
4.18326e-09	31	1645	3.65417	GO:0009967 positive regulation of signal transduction	HMOX1 LITAF MET IL6 NTRK3 GPR35 HIF1A IL1B AURKB SIRT1 VEGFA KDR P2RX4 AGT EGFR ITGB1 XDH RELA SRC MAPK9 HSP90AA1 BAX PPARD CAT SOD1 PARP1 AR GPBAR1 MAPK3 NFKB1 CHUK
4.31268e-09	21	734	5.54774	GO:0001568 blood vessel development	VEGFA KDR PRCP HIF1A IL6 SIRT1 HMOX1 IL1B XDH PTGS2 BAX MAPK1 SMAD7 KLF5 MAPK14 NFE2L2 AGT EGLN1 ITGB1 HPGD ERAP1
4.49486e-09	10	105	18.4673	GO:0008585 female gonad development	CYP19A1 BAX ESR1 SIRT1 KDR SOD1 CASP3 BCL2 SRC VEGFA
4.72228e-09	15	332	8.76085	GO:0071496 cellular response to external stimulus	MAPK1 MAPK3 MAPK8 ALB PTGS2 SIRT1 HMOX1 NFE2L2 SLC2A1 TRIM24 CDKN1A AGT BCL2 NFKB1 IL1B
4.80116e-09	26	1165	4.32753	GO:0001932 regulation of protein phosphorylation	CCND1 VEGFA AURKB SRC HSP90AA1 SIRT1 MAPK1 SMAD7 CDKN1A IL1B KDR AGT IL6 NTRK3 SOD1 EGFR XDH PTGS2 BAX CDC25B PKN1 CASP3 BCL2 MAPK3 DUSP3 CDC25C
5.03697e-09	40	2680	2.89413	GO:0050793 regulation of developmental process	VEGFA KDR HIF1A SMAD7 NFKB1 IL6 SIRT1 HMOX1 IL1B AGT XDH CFTR PTGS2 ACACB GSK3B BAX AURKA ESR1 MAPK1 KLF5 PPARGC1A CCND1 PPARD MAPK14 NFE2L2 PKN1 CDKN1A EGLN1 NTRK3 SOD1 CTSK PARP1 ITGB1 ERAP1 AR CDK1 BCL2 SRC MAPK9 EGFR
5.30786e-09	10	107	18.1221	GO:0010595 positive regulation of endothelial cell migration	SIRT1 VEGFA KDR AGT PTGS2 NFE2L2 HMOX1 HIF1A MET P2RX4
5.75145e-09	34	1992	3.30965	GO:0040011 locomotion	TYRO3 MET VEGFA KDR LGALS3 PRCP ITGB1 IL6 SIRT1 PLAU IL1B AGT NTRK3 PTGS2 HSP90AA1 BAX HIF1A APEX1 PPARD NFE2L2 P2RX4 CYP19A1 EGFR BCL2 CNR2 SRC MAPK1 HMOX1 MAPK3 DUSP3 PKN1 SMAD7 MAPK14 CDK1
5.92976e-09	32	1777	3.49185	GO:0048585 negative regulation of response to stimulus	GSK3B DUSP3 PPARD PLAU LGALS3 BCL2 SRC TFPI ESR1 SIRT1 HIF1A SMAD7 MET IL1B AGT XDH AR PTGS2 BAX TYRO3 HMOX1 NFKB1 MAPK14 CYP19A1 SOD1 ITGB1 RELA CNR2 LITAF NFE2L2 IL6 EGFR
5.93522e-09	19	598	6.16092	GO:0007507 heart development	TH ACACB MAPK1 HIF1A SMAD7 MAPK3 PPARD MAPK14 CDKN1A KDR PCNA AGT EGLN1 ITGB1 CASP3 CDK1 NTRK3 EGFR VEGFA
6.24708e-09	10	109	17.7896	GO:0046545 development of primary female sexual characteristics	CYP19A1 BAX ESR1 SIRT1 KDR SOD1 CASP3 BCL2 SRC VEGFA
6.74461e-09	13	235	10.7268	GO:0072593 reactive oxygen species metabolic process	SOD3 CAT SOD1 XDH AKR1C1 NOS2 HIF1A NFE2L2 CDKN1A AGT PRCP BCL2 MAPK14
6.86493e-09	24	1006	4.62601	GO:0040007 growth	CDKN1A EGFR BCL2 ACACB HSP90AA1 AURKA ESR1 HIF1A SMAD7 KLF5 PPARD MAPK14 AGT MMP13 CYP19A1 SOD1 ITGB1 AR CDK1 SRC SIRT1 GSK3B VEGFA ESR2
7.04104e-09	8	53	29.2689	GO:0043536 positive regulation of blood vessel endothelial cell migration	SIRT1 VEGFA PTGS2 NFE2L2 HMOX1 HIF1A KDR P2RX4
7.57847e-09	15	345	8.43073	GO:0062012 regulation of small molecule metabolic process	NOS2 PPARD HIF1A NFKB1 SIRT1 SOD1 STAR PTGS2 ACACB PPARGC1A GPT SRC IL1B PARP1 GSK3B
8.4272e-09	21	765	5.32293	GO:0001944 vasculature development	VEGFA KDR PRCP HIF1A IL6 SIRT1 HMOX1 IL1B XDH PTGS2 BAX MAPK1 SMAD7 KLF5 MAPK14 NFE2L2 AGT EGLN1 ITGB1 HPGD ERAP1
8.4272e-09	11	150	14.2198	GO:0010634 positive regulation of epithelial cell migration	SIRT1 VEGFA KDR AGT PTGS2 HIF1A NFE2L2 HMOX1 MET P2RX4 SRC
8.50068e-09	14	292	9.2969	GO:0007548 sex differentiation	CYP19A1 AR BAX ESR1 TYRO3 SIRT1 CCND1 KDR HSD17B3 SOD1 CASP3 BCL2 SRC VEGFA
9.06508e-09	42	2990	2.72377	GO:0007166 cell surface receptor signaling pathway	GSK3B BAX TYRO3 MAPK1 SMAD7 MAPK3 MET DUSP3 VEGFA IL1B KDR LGALS3 IL6 NTRK3 EGFR ITGB1 BCL2 SRC CHUK HIF1A PLAU SIRT1 GRIA2 AGT XDH HPGD CASP3 AR RELA GPR35 GPBAR1 CCND1 MAPK14 CHRNB4 P2RX4 PARP1 GLRA1 GRK5 HMOX1 NFKB1 MAPK9 MAPK8
9.12169e-09	51	4206	2.35122	GO:0043412 macromolecule modification	SIRT1 CCND1 VEGFA CLK4 PKN1 CDK2 EGLN1 PARP1 CDK1 GRK5 CHUK LGALS3 AURKB SRC MAPK9 HSD17B10 HSP90AA1 GSK3B AURKA TYRO3 MAPK1 APEX1 CDC25B SMAD7 MAPK3 MAPK8 DUSP3 METAP2 NFE2L2 TRIM24 CDKN1A IL1B KDR AGT IL6 NTRK3 SOD1 EGFR XDH BCL2 NOS2 PTGS2 BAX MET MAPK14 CDC25C CASP3 WEE1 RELA HIF1A PPARGC1A
9.68265e-09	49	3932	2.41644	GO:0006464 cellular protein modification process	SIRT1 CCND1 VEGFA CLK4 PKN1 CDK2 EGLN1 PARP1 CDK1 GRK5 CHUK LGALS3 AURKB SRC MAPK9 HSP90AA1 GSK3B AURKA TYRO3 MAPK1 CDC25B SMAD7 MAPK3 MAPK8 DUSP3 METAP2 NFE2L2 TRIM24 CDKN1A IL1B KDR AGT IL6 NTRK3 SOD1 EGFR XDH BCL2 NOS2 PTGS2 BAX MET MAPK14 CDC25C CASP3 WEE1 RELA HIF1A PPARGC1A
9.68265e-09	21	772	5.27467	GO:0009617 response to bacterium	NOS2 IL1B MAPK8 MAPK14 PTGS2 MAPK1 MAPK3 NFKB1 PPARD CASP9 HPGD CASP3 CA3 CA5B RELA TH CNR2 LITAF SRC IL6 ERAP1
1.03376e-08	38	2509	2.93681	GO:0051128 regulation of cellular component organization	GSK3B LGALS3 NTRK3 AURKB HSP90AA1 BAX ESR1 SIRT1 MET VEGFA CDK2 CDKN1A IL1B KDR EGFR AR BCL2 MAPK9 MAPK1 HIF1A SMAD7 KLF5 MAPK3 PPARGC1A PPARD MAPK14 NFE2L2 AGT EGLN1 PARP1 GPBAR1 SRC AURKA DUSP3 IL6 ESR2 MAPK8 CDC25C
1.03376e-08	17	480	6.86753	GO:1903829 positive regulation of protein localization	GSK3B VEGFA LGALS3 EGFR ITGB1 CFTR PTGS2 HSP90AA1 HIF1A PPARD MAPK14 PARP1 CDK1 SRC IL1B ACHE MAPK8
1.04275e-08	20	697	5.56404	GO:0071363 cellular response to growth factor stimulus	SMAD7 VEGFA NTRK3 HIF1A IL1B SIRT1 KDR AGT XDH HPGD CASP3 CAT PARP1 EGFR RELA TH SRC MAPK3 DUSP3 MAPK14
1.13453e-08	49	3952	2.40421	GO:0036211 protein modification process	SIRT1 CCND1 VEGFA CLK4 PKN1 CDK2 EGLN1 PARP1 CDK1 GRK5 CHUK LGALS3 AURKB SRC MAPK9 HSP90AA1 GSK3B AURKA TYRO3 MAPK1 CDC25B SMAD7 MAPK3 MAPK8 DUSP3 METAP2 NFE2L2 TRIM24 CDKN1A IL1B KDR AGT IL6 NTRK3 SOD1 EGFR XDH BCL2 NOS2 PTGS2 BAX MET MAPK14 CDC25C CASP3 WEE1 RELA HIF1A PPARGC1A
1.20695e-08	8	57	27.215	GO:0035094 response to nicotine	HMOX1 BCL2 MAPK1 CHRNB4 CASP3 TH NFKB1 RELA
1.32883e-08	13	250	10.0832	GO:2001234 negative regulation of apoptotic signaling pathway	LGALS3 BCL2 SRC HIF1A IL1B AR PTGS2 BAX SIRT1 RELA GSK3B HMOX1 NFE2L2
1.41328e-08	53	4552	2.2577	GO:0030154 cell differentiation	CAT GSK3B SMAD7 MET PPARD IL1B KDR NTRK3 NR1I3 NR1I2 EGFR CASP3 SRC HIF1A NFKB1 ITGB1 VEGFA AGT IL6 XDH AKR1C1 CFTR PTGS2 HSP90AA1 BAX AURKA ESR1 TYRO3 SIRT1 MAPK1 CDC25B KLF5 MAPK3 CCND1 MAPK14 BCHE NFE2L2 LGALS3 P2RX4 SOD1 PARP1 WEE1 AR CDK1 BCL2 TH GRK5 ACHE PCNA MAPK9 ERAP1 PPARGC1A CASP9
1.47078e-08	15	364	7.99066	GO:1901214 regulation of neuron death	GSK3B BAX HIF1A BCL2 TYRO3 SIRT1 HMOX1 PPARGC1A CCND1 KDR CASP9 EGLN1 SOD1 PARP1 CASP3
1.50042e-08	22	876	4.8698	GO:0042327 positive regulation of phosphorylation	TYRO3 MET VEGFA KDR NTRK3 EGFR HIF1A AURKB SRC HSP90AA1 MAPK1 CCND1 CDKN1A IL1B AGT IL6 PTGS2 SIRT1 CDC25B BCL2 MAPK3 AR
1.69713e-08	53	4576	2.24586	GO:0048869 cellular developmental process	CAT GSK3B SMAD7 MET PPARD IL1B KDR NTRK3 NR1I3 NR1I2 EGFR CASP3 SRC HIF1A NFKB1 ITGB1 VEGFA AGT IL6 XDH AKR1C1 CFTR PTGS2 HSP90AA1 BAX AURKA ESR1 TYRO3 SIRT1 MAPK1 CDC25B KLF5 MAPK3 CCND1 MAPK14 BCHE NFE2L2 LGALS3 P2RX4 SOD1 PARP1 WEE1 AR CDK1 BCL2 TH GRK5 ACHE PCNA MAPK9 ERAP1 PPARGC1A CASP9
1.85085e-08	23	973	4.58361	GO:0051050 positive regulation of transport	LGALS3 CFTR GSK3B VEGFA P2RX4 CYP19A1 PTGS2 HSP90AA1 BAX SIRT1 HIF1A CA2 PPARD MAPK14 NFE2L2 IL1B AGT SOD1 ITGB1 CDK1 SRC ACHE MAPK8
2.07084e-08	22	892	4.78245	GO:0032880 regulation of protein localization	GSK3B MAPK8 VEGFA CTSD IL1B LGALS3 IL6 EGFR ITGB1 AR CFTR PTGS2 HSP90AA1 HIF1A PPARD MAPK14 PARP1 CDK1 BCL2 SRC NOS2 ACHE
2.09641e-08	19	650	5.66804	GO:0010942 positive regulation of cell death	BAX MAPK8 CASP3 SOD1 GSK3B SIRT1 CTSD AGT IL6 MAPK9 PTGS2 HMOX1 CDKN1A CASP9 PARP1 HPGD SRC ITGB1 NOS2
3.10854e-08	38	2613	2.81992	GO:0051172 negative regulation of nitrogen compound metabolic process	SIRT1 PPARD AGT NR1I3 NR1I2 NFKB1 PLAU LGALS3 SMAD7 CCND1 VEGFA ESR2 NTRK3 EGFR XDH RELA AURKB TFPI NOS2 PTGS2 BAX APEX1 KLF5 TRIM24 PKN1 CDK2 CDKN1A IL1B PCNA CASP3 SRC IL6 ESR1 PARP1 AR GSK3B DUSP3 MAPK14
3.12678e-08	10	130	14.9159	GO:0043534 blood vessel endothelial cell migration	PRCP SIRT1 VEGFA PTGS2 NFE2L2 KDR ITGB1 HMOX1 HIF1A P2RX4
3.41374e-08	32	1917	3.23684	GO:0044419 biological process involved in interspecies interaction between organisms	NOS2 IL1B RELA SRC HSP90AA1 BAX HIF1A MAPK8 MAPK14 IL6 BCL2 PTGS2 TYRO3 MAPK1 MAPK3 NFKB1 PPARD NFE2L2 LGALS3 CASP9 EGFR ITGB1 HPGD CASP3 CA3 CA5B CDK1 TH CNR2 LITAF CHUK ERAP1
3.44172e-08	22	918	4.647	GO:0031329 regulation of cellular catabolic process	GSK3B HIF1A SIRT1 SMAD7 IL1B BCL2 MAPK9 ACACB AURKA HMOX1 MAPK3 KDR BAX APEX1 IL6 CAPN1 MET MAPK8 MAPK14 NFE2L2 CDK2 CASP3
3.60118e-08	16	455	6.8187	GO:0050673 epithelial cell proliferation	VEGFA EGFR HIF1A XDH BAX ESR1 MAPK1 CCND1 PPARD TRIM24 KDR AR GPBAR1 HMOX1 SIRT1 IL6
4.26036e-08	28	1504	3.60997	GO:0032270 positive regulation of cellular protein metabolic process	VEGFA CASP9 GSK3B AURKB SRC HSP90AA1 BAX MAPK1 SMAD7 CCND1 CTSD CDKN1A IL1B KDR AGT IL6 NTRK3 EGFR XDH MAPK9 PTGS2 AURKA SIRT1 CDC25B BCL2 MAPK3 PPARGC1A NFE2L2
4.90291e-08	12	227	10.2506	GO:0043523 regulation of neuron apoptotic process	BAX HIF1A BCL2 TYRO3 HMOX1 PPARGC1A CCND1 KDR CASP9 SOD1 PARP1 CASP3
5.37379e-08	8	69	22.4819	GO:0014823 response to activity	HIF1A PPARGC1A PPARD CAT AGT CDK1 TH IL6
5.40674e-08	11	181	11.7844	GO:0010594 regulation of endothelial cell migration	PRCP SIRT1 VEGFA KDR AGT PTGS2 NFE2L2 HMOX1 HIF1A MET P2RX4
5.40674e-08	10	138	14.0512	GO:0071887 leukocyte apoptotic process	BAX LGALS3 IL6 AURKB SIRT1 HIF1A PKN1 CASP9 CASP3 BCL2
5.52683e-08	14	341	7.96098	GO:0008202 steroid metabolic process	HSD17B10 HSD17B3 STAR AKR1C1 NFKB1 CYP3A4 CYP19A1 SOD1 CFTR ESR1 SIRT1 CAT PPARD NR1I2
6.02012e-08	15	406	7.16404	GO:0070997 neuron death	GSK3B BAX HIF1A BCL2 TYRO3 SIRT1 HMOX1 PPARGC1A CCND1 KDR CASP9 EGLN1 SOD1 PARP1 CASP3
6.02506e-08	9	102	17.1094	GO:0043535 regulation of blood vessel endothelial cell migration	PRCP SIRT1 VEGFA PTGS2 NFE2L2 HMOX1 HIF1A KDR P2RX4
6.17403e-08	13	286	8.81394	GO:0001894 tissue homeostasis	ALB SRC PTGS2 BAX KDR SOD1 CTSK BCL2 VEGFA SLC2A1 IL6 P2RX4 ITGB1
6.36066e-08	16	475	6.5316	GO:0042060 wound healing	TYRO3 PLAU PRCP ITGB1 TFPI IL6 HIF1A PPARD NFE2L2 CDKN1A CASP3 HMOX1 VEGFA KDR MAPK14 SRC
6.5995e-08	18	622	5.61145	GO:0051347 positive regulation of transferase activity	TYRO3 MET KDR NTRK3 EGFR HSP90AA1 CCND1 VEGFA CDKN1A IL1B AGT SRC SIRT1 CDC25B MAPK1 MAPK3 PCNA AURKB
6.60564e-08	12	234	9.94394	GO:0008406 gonad development	CYP19A1 AR BAX ESR1 SIRT1 CCND1 KDR SOD1 CASP3 BCL2 SRC VEGFA
6.90069e-08	12	235	9.90162	GO:0043542 endothelial cell migration	PRCP SIRT1 VEGFA KDR AGT PTGS2 NFE2L2 ITGB1 HMOX1 HIF1A MET P2RX4
7.0758e-08	6	26	44.7477	GO:1904385 cellular response to angiotensin	CA2 NFE2L2 AGT SRC NFKB1 RELA
7.70618e-08	11	188	11.3456	GO:0007565 female pregnancy	HPGD PTGS2 ESR1 PPARD SLC2A1 AGT SOD1 AR VEGFA BCL2 IL1B
7.78052e-08	10	144	13.4657	GO:0071456 cellular response to hypoxia	HIF1A EGLN1 VEGFA PPARD NFE2L2 BCL2 SRC PTGS2 HMOX1 SIRT1
8.20175e-08	12	239	9.73591	GO:0045137 development of primary sexual characteristics	CYP19A1 AR BAX ESR1 SIRT1 CCND1 KDR SOD1 CASP3 BCL2 SRC VEGFA
8.3164e-08	30	1771	3.2847	GO:0009607 response to biotic stimulus	NOS2 IL1B RELA SRC HSP90AA1 GSK3B BAX HIF1A MAPK8 MAPK14 IL6 BCL2 PTGS2 TYRO3 MAPK1 MAPK3 NFKB1 PPARD NFE2L2 LGALS3 CASP9 HPGD CASP3 CA3 CA5B TH CNR2 LITAF CHUK ERAP1
8.57802e-08	13	295	8.54504	GO:0071216 cellular response to biotic stimulus	IL1B GSK3B MAPK8 MAPK14 NOS2 MAPK1 MAPK3 NFKB1 PPARD RELA LITAF SRC IL6
8.89253e-08	12	241	9.65511	GO:0010632 regulation of epithelial cell migration	PRCP SIRT1 VEGFA KDR AGT PTGS2 HIF1A NFE2L2 HMOX1 MET P2RX4 SRC
9.60277e-08	13	298	8.45902	GO:0030522 intracellular receptor signaling pathway	ESR1 ESR2 AR SRC RELA SIRT1 PPARD TRIM24 PRCP NR1I3 PARP1 NR1I2 PKN1
1.01323e-07	12	244	9.5364	GO:0046777 protein autophosphorylation	GSK3B TYRO3 MAPK3 VEGFA KDR SRC GRK5 CLK4 TRIM24 EGFR AURKA AURKB
1.02575e-07	18	642	5.43664	GO:0007169 transmembrane receptor protein tyrosine kinase signaling pathway	GSK3B TYRO3 MET VEGFA KDR NTRK3 EGFR SRC HIF1A IL1B SIRT1 MAPK1 AGT XDH CASP3 AR MAPK14 DUSP3
1.02755e-07	17	566	5.82406	GO:1902532 negative regulation of intracellular signal transduction	DUSP3 BCL2 SRC ESR1 SIRT1 HIF1A MET XDH PTGS2 IL1B ITGB1 LITAF GSK3B MAPK14 NFE2L2 AGT RELA
1.03796e-07	21	892	4.56507	GO:0006954 inflammatory response	NOS2 PPARD IL1B RELA HIF1A MAPK14 IL6 PTGS2 ESR1 TYRO3 NFKB1 NFE2L2 PRCP CYP19A1 SOD1 ITGB1 CNR2 HMOX1 AGT SRC CHUK
1.03796e-07	10	149	13.0139	GO:2000377 regulation of reactive oxygen species metabolic process	SOD1 XDH AKR1C1 HIF1A NFE2L2 CDKN1A AGT PRCP BCL2 MAPK14
1.03953e-07	52	4676	2.15636	GO:1901362 organic cyclic compound biosynthetic process	NOS2 ESR1 SIRT1 HIF1A KLF5 NFKB1 PPARGC1A PPARD NFE2L2 HSD17B3 PCNA ESR2 NR1I3 NR1I2 STAR AR RELA TH CHUK HSD17B10 HSP90AA1 APEX1 SMAD7 MET CCND1 DAO VEGFA PKN1 IL1B AGT EGLN1 IL6 SOD1 PARP1 EGFR AURKB CFTR ACACB HMOX1 MAPK3 MAPK14 CAT TRIM24 CDK2 CDKN1A CYP19A1 CYP3A4 SRC MAPK1 LITAF MAPK9 MAPK8
1.07703e-07	34	2254	2.92495	GO:0006928 movement of cell or subcellular component	TYRO3 MET VEGFA KDR LGALS3 PRCP ITGB1 IL6 SIRT1 PLAU IL1B AGT NTRK3 PTGS2 HSP90AA1 BAX HIF1A APEX1 PPARD NFE2L2 P2RX4 CYP19A1 SOD1 EGFR BCL2 CNR2 SRC MAPK1 HMOX1 MAPK3 DUSP3 PKN1 SMAD7 CDK1
1.09365e-07	10	150	12.9271	GO:0051384 response to glucocorticoid	IL6 PTGS2 CCND1 BCHE PCNA CASP9 NTRK3 CASP3 BCL2 TH
1.09988e-07	54	4987	2.09965	GO:0051234 establishment of localization	GSK3B CFTR TYRO3 CA2 MET SLC2A1 CHRNB4 LGALS3 GLRA1 STAR SCN3A SLC6A5 NFKB1 AURKB NOS2 HSP90AA1 BAX VEGFA CTSD IL1B P2RX4 IL6 CYP19A1 NR1I2 EGFR BCL2 PTGS2 ACHE SIRT1 MAPK1 HMOX1 HIF1A MAPK3 CA9 CCND1 PPARD MAPK14 NFE2L2 GRIA2 CDK2 CDKN1A AGT SOD1 ITGB1 XDH CA7 CDK1 TH SRC CA4 GPR35 CAPN1 MAPK8 AKR1C1
1.10744e-07	20	810	4.78782	GO:0099536 synaptic signaling	GSK3B CHRNB4 GLRA1 SLC6A5 ACHE PTGS2 MAPK1 CA2 BCHE IL1B P2RX4 AGT EGLN1 ITGB1 CA7 RELA TH CNR2 SRC GRIA2
1.19257e-07	36	2507	2.78446	GO:0003008 system process	NOS2 CHRNB4 PRCP GLRA1 SCN3A ERAP1 VEGFA CA6 AGT SOD1 PTGS2 HSP90AA1 HMOX1 HIF1A SMAD7 MAPK3 SOD3 PPARD BCHE PKN1 IL1B P2RX4 PARP1 ITGB1 CASP3 AR BCL2 GPR35 TH CNR2 SRC SLC2A1 EGFR GSK3B MAPK1 AKR1C1
1.21789e-07	10	152	12.757	GO:0036294 cellular response to decreased oxygen levels	HIF1A EGLN1 VEGFA PPARD NFE2L2 BCL2 SRC PTGS2 HMOX1 SIRT1
1.21789e-07	10	152	12.757	GO:0062013 positive regulation of small molecule metabolic process	NOS2 PPARD HIF1A SIRT1 STAR PTGS2 PPARGC1A GPT SRC IL1B
1.27322e-07	17	576	5.72294	GO:0043068 positive regulation of programmed cell death	BAX MAPK8 CASP3 SOD1 SIRT1 CTSD AGT IL6 MAPK9 PTGS2 HMOX1 CDKN1A CASP9 HPGD SRC ITGB1 NOS2
1.28708e-07	10	153	12.6736	GO:0014065 phosphatidylinositol 3-kinase signaling	NTRK3 KDR AGT SIRT1 PPARD CAT VEGFA EGFR TYRO3 SRC
1.34167e-07	15	435	6.68644	GO:0001503 ossification	CAT IL6 PTGS2 MAPK1 HIF1A SMAD7 MAPK3 MAPK14 MMP13 NR1I3 CTSK BCL2 ACHE GSK3B EGFR
1.49205e-07	13	311	8.10543	GO:0048511 rhythmic process	NOS2 MAPK9 GSK3B ESR1 TYRO3 SIRT1 MAPK8 PPARGC1A PCNA CASP3 CDK1 TH SRC
1.51246e-07	20	827	4.6894	GO:0000165 MAPK cascade	MAPK9 MAPK8 DUSP3 MAPK1 MAPK3 VEGFA IL1B KDR IL6 NTRK3 EGFR XDH NFKB1 MAPK14 AGT SOD1 AR GPBAR1 SRC CDK1
1.51246e-07	30	1825	3.18751	GO:0045893 positive regulation of transcription DNA-templated	PPARGC1A PPARD NR1I3 NR1I2 CHUK NFE2L2 RELA ESR1 SIRT1 HIF1A APEX1 KLF5 MET NFKB1 VEGFA IL1B AGT IL6 ESR2 PARP1 EGFR AR MAPK14 TRIM24 PKN1 CDK2 EGLN1 SRC MAPK3 LITAF
1.51246e-07	30	1825	3.18751	GO:1903508 positive regulation of nucleic acid-templated transcription	PPARGC1A PPARD NR1I3 NR1I2 CHUK NFE2L2 RELA ESR1 SIRT1 HIF1A APEX1 KLF5 MET NFKB1 VEGFA IL1B AGT IL6 ESR2 PARP1 EGFR AR MAPK14 TRIM24 PKN1 CDK2 EGLN1 SRC MAPK3 LITAF
1.53062e-07	12	255	9.12502	GO:0051403 stress-activated MAPK cascade	MAPK9 MAPK8 DUSP3 MAPK1 MAPK3 VEGFA XDH NFKB1 MAPK14 IL1B AGT EGFR
1.61587e-07	15	442	6.58055	GO:0042391 regulation of membrane potential	CHRNB4 GLRA1 SCN3A SMAD7 BAX P2RX4 CFTR PARP1 BCL2 GPR35 CNR2 KDR SOD1 SRC GSK3B
1.61587e-07	30	1831	3.17706	GO:1902680 positive regulation of RNA biosynthetic process	PPARGC1A PPARD NR1I3 NR1I2 CHUK NFE2L2 RELA ESR1 SIRT1 HIF1A APEX1 KLF5 MET NFKB1 VEGFA IL1B AGT IL6 ESR2 PARP1 EGFR AR MAPK14 TRIM24 PKN1 CDK2 EGLN1 SRC MAPK3 LITAF
1.65059e-07	23	1105	4.03607	GO:0009887 animal organ morphogenesis	AGT MMP13 CFTR CAPN1 BAX ESR1 MAPK1 HIF1A SMAD7 MAPK3 NFKB1 MAPK14 KDR EGLN1 SOD1 EGFR AR BCL2 RELA TH SRC VEGFA IL6
1.71725e-07	12	258	9.01892	GO:0071222 cellular response to lipopolysaccharide	IL1B MAPK8 MAPK14 NOS2 MAPK1 MAPK3 NFKB1 PPARD RELA LITAF SRC IL6
1.72598e-07	9	117	14.9159	GO:0014066 regulation of phosphatidylinositol 3-kinase signaling	NTRK3 KDR AGT SIRT1 PPARD CAT VEGFA EGFR SRC
1.72598e-07	17	590	5.58714	GO:1901615 organic hydroxy compound metabolic process	TH AKR1C1 NFKB1 CYP3A4 HSD17B10 DAO SOD1 CTSK STAR CFTR SIRT1 HIF1A CAT HSD17B3 CYP19A1 BCL2 PPARD
1.75324e-07	29	1728	3.25422	GO:0051707 response to other organism	NOS2 IL1B RELA SRC HSP90AA1 BAX HIF1A MAPK8 MAPK14 IL6 BCL2 PTGS2 TYRO3 MAPK1 MAPK3 NFKB1 PPARD NFE2L2 LGALS3 CASP9 HPGD CASP3 CA3 CA5B TH CNR2 LITAF CHUK ERAP1
1.78087e-07	15	446	6.52153	GO:0001667 ameboidal-type cell migration	PRCP SIRT1 VEGFA KDR AGT ITGB1 PTGS2 HIF1A PPARD NFE2L2 HMOX1 MET PKN1 P2RX4 SRC
1.78135e-07	13	317	7.95201	GO:0097193 intrinsic apoptotic signaling pathway	BAX CASP9 BCL2 SRC HIF1A PTGS2 SIRT1 HMOX1 CDKN1A PARP1 CASP3 NFE2L2 SOD1
1.80177e-07	29	1731	3.24858	GO:0043207 response to external biotic stimulus	NOS2 IL1B RELA SRC HSP90AA1 BAX HIF1A MAPK8 MAPK14 IL6 BCL2 PTGS2 TYRO3 MAPK1 MAPK3 NFKB1 PPARD NFE2L2 LGALS3 CASP9 HPGD CASP3 CA3 CA5B TH CNR2 LITAF CHUK ERAP1
1.8538e-07	10	160	12.1192	GO:0035265 organ growth	ACACB ESR1 MAPK14 AGT MMP13 CYP19A1 AR CDK1 BCL2 SOD1
1.96923e-07	31	1964	3.06065	GO:0006508 proteolysis	CAPN1 PLAU CASP9 AGT PRCP CTSK ERAP1 DPP7 GSK3B BAX SMAD7 METAP2 VEGFA NFE2L2 CTSD IL1B XDH CASP3 TFPI MAPK9 PTGS2 DPP8 AURKA MMP13 DPP9 PARP1 SRC SIRT1 BCHE CDK2 CDK1
1.97019e-07	12	262	8.88123	GO:0031098 stress-activated protein kinase signaling cascade	MAPK9 MAPK8 DUSP3 MAPK1 MAPK3 VEGFA XDH NFKB1 MAPK14 IL1B AGT EGFR
1.97316e-07	11	209	10.2056	GO:1901654 response to ketone	CFTR AR CA9 CCND1 PCNA CASP9 NTRK3 PARP1 TH SRC SIRT1
1.98738e-07	25	1316	3.68364	GO:0045944 positive regulation of transcription by RNA polymerase II	PPARGC1A PPARD NR1I3 NR1I2 CHUK NFE2L2 RELA ESR1 SIRT1 HIF1A APEX1 KLF5 MET NFKB1 VEGFA IL6 ESR2 PARP1 EGFR AR MAPK14 IL1B EGLN1 MAPK3 LITAF
2.00694e-07	22	1025	4.1619	GO:0007167 enzyme linked receptor protein signaling pathway	GSK3B TYRO3 SMAD7 MET VEGFA KDR NTRK3 EGFR SRC HIF1A IL1B SIRT1 MAPK1 AGT XDH HPGD CASP3 MAPK14 PARP1 AR MAPK3 DUSP3
2.0254e-07	12	263	8.84746	GO:0051402 neuron apoptotic process	BAX HIF1A BCL2 TYRO3 HMOX1 PPARGC1A CCND1 KDR CASP9 SOD1 PARP1 CASP3
2.2118e-07	19	764	4.82229	GO:0007268 chemical synaptic transmission	GSK3B CHRNB4 GLRA1 SLC6A5 ACHE PTGS2 MAPK1 CA2 BCHE IL1B P2RX4 AGT EGLN1 ITGB1 CA7 TH CNR2 SRC GRIA2
2.2118e-07	19	764	4.82229	GO:0098916 anterograde trans-synaptic signaling	GSK3B CHRNB4 GLRA1 SLC6A5 ACHE PTGS2 MAPK1 CA2 BCHE IL1B P2RX4 AGT EGLN1 ITGB1 CA7 TH CNR2 SRC GRIA2
2.22944e-07	16	527	5.88711	GO:0008015 blood circulation	NOS2 PRCP ERAP1 VEGFA SOD1 PTGS2 HSP90AA1 HMOX1 SMAD7 SOD3 PPARD AGT AR TH P2RX4 SRC
2.22944e-07	11	212	10.0612	GO:0042594 response to starvation	MAPK1 MAPK3 MAPK8 ALB SIRT1 NFE2L2 SLC2A1 CDKN1A GPT BCL2 PPARGC1A
2.45206e-07	12	268	8.68239	GO:0071219 cellular response to molecule of bacterial origin	IL1B MAPK8 MAPK14 NOS2 MAPK1 MAPK3 NFKB1 PPARD RELA LITAF SRC IL6
2.55072e-07	11	215	9.92081	GO:0033002 muscle cell proliferation	HMOX1 IL6 PTGS2 PPARD MAPK14 AGT HPGD CDK1 SRC PPARGC1A CDKN1A
2.55072e-07	11	215	9.92081	GO:0044703 multi-organism reproductive process	HPGD PTGS2 ESR1 PPARD SLC2A1 AGT SOD1 AR VEGFA BCL2 IL1B
2.61026e-07	19	773	4.76614	GO:0099537 trans-synaptic signaling	GSK3B CHRNB4 GLRA1 SLC6A5 ACHE PTGS2 MAPK1 CA2 BCHE IL1B P2RX4 AGT EGLN1 ITGB1 CA7 TH CNR2 SRC GRIA2
2.64743e-07	52	4823	2.09064	GO:0006810 transport	GSK3B CFTR TYRO3 CA2 MET SLC2A1 CHRNB4 LGALS3 GLRA1 STAR SCN3A SLC6A5 NFKB1 NOS2 HSP90AA1 BAX VEGFA IL1B P2RX4 IL6 CYP19A1 NR1I2 EGFR BCL2 PTGS2 ACHE SIRT1 MAPK1 HMOX1 HIF1A MAPK3 CA9 CCND1 PPARD MAPK14 NFE2L2 GRIA2 CDK2 CDKN1A AGT SOD1 ITGB1 XDH CA7 CDK1 TH SRC CA4 GPR35 CAPN1 MAPK8 AKR1C1
2.64743e-07	8	87	17.8305	GO:0014068 positive regulation of phosphatidylinositol 3-kinase signaling	NTRK3 KDR AGT SIRT1 PPARD CAT VEGFA SRC
2.64743e-07	6	33	35.2558	GO:0016572 histone phosphorylation	CDK2 AURKA CDK1 AURKB MAPK3 IL1B
2.64743e-07	24	1237	3.76214	GO:0048646 anatomical structure formation involved in morphogenesis	VEGFA KDR PRCP HIF1A IL6 SIRT1 HMOX1 IL1B CFTR PTGS2 MAPK1 KLF5 MAPK3 MAPK14 NFE2L2 PKN1 AGT EGLN1 ITGB1 CASP3 ERAP1 AR CASP9 CYP19A1
2.88154e-07	11	218	9.78429	GO:0042180 cellular ketone metabolic process	PPARD AKR1C1 HSD17B10 STAR PTGS2 ACACB SIRT1 HSD17B3 CYP19A1 IL1B PPARGC1A
2.89488e-07	17	615	5.36002	GO:0003013 circulatory system process	NOS2 PRCP ERAP1 VEGFA SOD1 PTGS2 HSP90AA1 HMOX1 SMAD7 SOD3 PPARD AGT AR TH SRC SLC2A1 P2RX4
2.90266e-07	10	169	11.4738	GO:0071453 cellular response to oxygen levels	HIF1A EGLN1 VEGFA PPARD NFE2L2 BCL2 SRC PTGS2 HMOX1 SIRT1
2.98953e-07	11	219	9.73961	GO:0044706 multi-multicellular organism process	HPGD PTGS2 ESR1 PPARD SLC2A1 AGT SOD1 AR VEGFA BCL2 IL1B
3.04197e-07	19	782	4.71129	GO:0080135 regulation of cellular response to stress	DUSP3 SIRT1 HIF1A VEGFA PARP1 EGFR XDH PTGS2 MAPK1 MAPK3 NFE2L2 IL1B BAX MET PCNA CASP9 SOD1 GSK3B BCL2
3.05591e-07	50	4545	2.13319	GO:0009889 regulation of biosynthetic process	NOS2 ESR1 SIRT1 HIF1A KLF5 NFKB1 PPARGC1A PPARD NFE2L2 ESR2 NR1I3 NR1I2 STAR AR RELA CHUK HSP90AA1 APEX1 SMAD7 MET CCND1 VEGFA PKN1 IL1B KDR AGT EGLN1 IL6 SOD1 PARP1 EGFR AURKB PTGS2 HMOX1 MAPK3 MAPK14 CAT TRIM24 CDK2 CDKN1A PCNA GPT BCL2 SRC MAPK1 LITAF P2RX4 MAPK9 GSK3B MAPK8
3.09352e-07	7	58	23.4025	GO:0001541 ovarian follicle development	BAX ESR1 KDR SOD1 BCL2 SRC VEGFA
3.17258e-07	9	127	13.7414	GO:0045471 response to ethanol	TH GLRA1 CCND1 CAT NTRK3 SOD1 HPGD CA3 CDK1
3.21379e-07	25	1354	3.58026	GO:0009968 negative regulation of signal transduction	GSK3B DUSP3 LGALS3 BCL2 SRC ESR1 SIRT1 HIF1A SMAD7 MET IL1B AGT XDH AR PTGS2 BAX TYRO3 MAPK14 ITGB1 RELA LITAF HMOX1 NFE2L2 IL6 EGFR
3.41746e-07	14	403	6.73622	GO:0050727 regulation of inflammatory response	PPARD IL6 PTGS2 ESR1 TYRO3 NFKB1 IL1B CYP19A1 SOD1 RELA CNR2 MAPK14 AGT SRC
3.60022e-07	9	129	13.5284	GO:0022612 gland morphogenesis	CAPN1 BAX ESR1 NFKB1 EGFR AR BCL2 SRC IL6
3.94785e-07	8	92	16.8615	GO:0034644 cellular response to UV	PCNA CASP9 AURKB PTGS2 BAX CDKN1A SIRT1 PARP1
3.94785e-07	8	92	16.8615	GO:2000243 positive regulation of reproductive process	CDC25B CDC25C BAX AURKA AR SRC VEGFA GLRA1
4.16332e-07	15	480	6.05959	GO:0010876 lipid localization	PPARD STAR NFKB1 NOS2 IL1B CYP19A1 CFTR PTGS2 ACACB SIRT1 AGT SLC2A1 P2RX4 IL6 AKR1C1
4.21621e-07	16	555	5.59011	GO:0001525 angiogenesis	VEGFA KDR PRCP HIF1A IL6 SIRT1 HMOX1 IL1B PTGS2 KLF5 MAPK14 NFE2L2 AGT EGLN1 ITGB1 ERAP1
4.21621e-07	16	555	5.59011	GO:0010638 positive regulation of organelle organization	BAX CDK2 NTRK3 AURKB MAPK9 HIF1A PPARGC1A SRC KDR GSK3B AURKA MAPK1 MAPK3 MET IL1B MAPK8
4.36827e-07	28	1700	3.19376	GO:0045595 regulation of cell differentiation	HIF1A SMAD7 NFKB1 VEGFA IL1B AGT IL6 XDH PTGS2 AURKA SIRT1 MAPK1 KLF5 CCND1 PPARD MAPK14 NFE2L2 KDR NTRK3 PARP1 ITGB1 BCL2 MAPK9 GSK3B EGFR AR SOD1 CDK1
4.57504e-07	40	3183	2.43678	GO:0002376 immune system process	DUSP3 VEGFA IL1B KDR LGALS3 CTSK CASP3 RELA SRC HIF1A IL6 ITGB1 HSP90AA1 BAX SIRT1 BCL2 NOS2 ESR1 TYRO3 MAPK1 HMOX1 SMAD7 MAPK3 MAPK14 NFE2L2 PKN1 CDKN1A P2RX4 CYP19A1 SOD1 ERAP1 CNR2 LITAF MAPK9 DPP8 MAPK8 CTSD CASP9 PARP1 CHUK
4.91911e-07	11	231	9.23366	GO:0031669 cellular response to nutrient levels	MAPK1 MAPK3 MAPK8 ALB SIRT1 HMOX1 NFE2L2 SLC2A1 TRIM24 CDKN1A BCL2
4.94893e-07	16	562	5.52048	GO:0010817 regulation of hormone levels	HSD17B10 AKR1C1 HIF1A NFKB1 IL1B IL6 CYP19A1 CTSK CYP3A4 CFTR ESR1 PPARD AGT NOS2 BCHE HSD17B3
5.81063e-07	18	731	4.77472	GO:0031347 regulation of defense response	PPARD HSP90AA1 IL6 PTGS2 ESR1 TYRO3 MAPK3 NFKB1 NFE2L2 IL1B CYP19A1 SOD1 RELA CNR2 ERAP1 MAPK14 AGT SRC
6.11092e-07	10	184	10.5384	GO:0051896 regulation of protein kinase B signaling	MET NTRK3 VEGFA ITGB1 XDH HSP90AA1 SIRT1 P2RX4 EGFR SRC
6.20013e-07	26	1510	3.33879	GO:1901565 organonitrogen compound catabolic process	NOS2 HMOX1 DAO CTSK XDH ERAP1 GSK3B HSD17B10 SMAD7 NFE2L2 CTSD IL1B EGFR CYP3A4 MAPK9 AURKA TRIM24 EGLN1 CASP3 GPT RELA DPP7 HSP90AA1 SIRT1 CDK2 GUSB
6.23073e-07	16	572	5.42397	GO:0051052 regulation of DNA metabolic process	HSP90AA1 VEGFA PCNA PARP1 EGFR PPARGC1A CDK2 CDKN1A CDK1 SRC BAX SIRT1 MAPK1 MAPK3 IL6 AURKB
6.76711e-07	19	826	4.46033	GO:0043549 regulation of kinase activity	TYRO3 MET CCND1 KDR NTRK3 EGFR HSP90AA1 SIRT1 VEGFA CDKN1A IL1B SOD1 SRC CDC25B PKN1 CASP3 AGT DUSP3 CDC25C
7.02879e-07	10	187	10.3693	GO:0048015 phosphatidylinositol-mediated signaling	NTRK3 KDR AGT SIRT1 PPARD CAT VEGFA EGFR TYRO3 SRC
7.63301e-07	23	1213	3.67672	GO:0051726 regulation of cell cycle	AURKA CDC25B DUSP3 CCND1 CDK2 CDC25C CDK1 AURKB SIRT1 CDKN1A HPGD PTGS2 BAX APEX1 MAPK14 ITGB1 CASP3 BCL2 SRC IL1B EGFR GRK5 WEE1
8.01635e-07	11	243	8.77767	GO:1901215 negative regulation of neuron death	GSK3B HIF1A BCL2 BAX TYRO3 SIRT1 HMOX1 PPARGC1A CCND1 KDR SOD1
8.38627e-07	30	1987	2.92763	GO:0051254 positive regulation of RNA metabolic process	PPARGC1A PPARD NR1I3 NR1I2 CHUK NFE2L2 RELA ESR1 SIRT1 HIF1A APEX1 KLF5 MET NFKB1 VEGFA IL1B AGT IL6 ESR2 PARP1 EGFR AR MAPK14 TRIM24 PKN1 CDK2 EGLN1 SRC MAPK3 LITAF
8.473e-07	10	191	10.1522	GO:0048017 inositol lipid-mediated signaling	NTRK3 KDR AGT SIRT1 PPARD CAT VEGFA EGFR TYRO3 SRC
8.93351e-07	20	933	4.15663	GO:0045597 positive regulation of cell differentiation	HIF1A NFKB1 IL1B AGT IL6 PTGS2 AURKA SIRT1 SMAD7 KLF5 MAPK14 KDR PARP1 ITGB1 BCL2 MAPK9 GSK3B AR VEGFA PPARD
8.96816e-07	11	246	8.67063	GO:1901617 organic hydroxy compound biosynthetic process	TH NFKB1 HSD17B10 DAO SOD1 STAR CFTR SIRT1 HSD17B3 CYP19A1 CYP3A4
9.21444e-07	5	21	46.1683	GO:0060749 mammary gland alveolus development	ESR1 HIF1A CCND1 AR VEGFA
9.21444e-07	5	21	46.1683	GO:0061377 mammary gland lobule development	ESR1 HIF1A CCND1 AR VEGFA
9.21978e-07	18	756	4.61683	GO:0030855 epithelial cell differentiation	KDR CASP3 MET VEGFA IL1B XDH AKR1C1 SRC ESR1 HIF1A KLF5 CCND1 SOD1 AR LGALS3 PCNA CDK1 GSK3B
9.39778e-07	32	2239	2.77133	GO:0048468 cell development	GSK3B NTRK3 SRC MET VEGFA IL1B IL6 CFTR HSP90AA1 BAX AURKA ESR1 TYRO3 MAPK1 HIF1A CDC25B SMAD7 KLF5 MAPK3 NFE2L2 KDR AGT SOD1 ITGB1 CASP3 WEE1 AR CDK1 BCL2 TH ACHE CASP9
9.43733e-07	12	307	7.57942	GO:0071375 cellular response to peptide hormone stimulus	GSK3B SIRT1 CA2 PARP1 APEX1 NFE2L2 IL1B AGT GPT SRC NFKB1 RELA
9.56882e-07	10	194	9.99519	GO:0031099 regeneration	AURKA HMOX1 KLF5 CCND1 PPARD CDKN1A PCNA CDK1 BCL2 IL6
1.00666e-06	12	309	7.53036	GO:0045765 regulation of angiogenesis	VEGFA KDR HIF1A IL6 SIRT1 HMOX1 IL1B NFE2L2 AGT EGLN1 ERAP1 ITGB1
1.03051e-06	11	250	8.5319	GO:0009636 response to toxic substance	SOD3 SOD1 BAX CAT BCL2 PTGS2 GSR NFE2L2 ALB CDK1 TH
1.07706e-06	9	148	11.7916	GO:1904019 epithelial cell apoptotic process	KDR BAX ESR1 HMOX1 CASP9 CASP3 BCL2 NFE2L2 IL6
1.09759e-06	21	1042	3.90791	GO:0048534 hematopoietic or lymphoid organ development	IL1B KDR CASP3 SRC HIF1A ITGB1 VEGFA BAX TYRO3 SIRT1 MAPK1 SMAD7 MAPK3 MAPK14 NFE2L2 PKN1 IL6 BCL2 SOD1 CASP9 PARP1
1.13443e-06	9	149	11.7125	GO:0033135 regulation of peptidyl-serine phosphorylation	SMAD7 VEGFA IL6 NTRK3 PTGS2 HSP90AA1 BAX BCL2 EGFR
1.14025e-06	12	313	7.43413	GO:1901342 regulation of vasculature development	VEGFA KDR HIF1A IL6 SIRT1 HMOX1 IL1B NFE2L2 AGT EGLN1 ERAP1 ITGB1
1.14567e-06	7	71	19.1176	GO:2000379 positive regulation of reactive oxygen species metabolic process	SOD1 XDH AKR1C1 NFE2L2 CDKN1A AGT MAPK14
1.25229e-06	8	108	14.3635	GO:0010389 regulation of G2/M transition of mitotic cell cycle	CDC25B CDK2 CDC25C CDK1 CCND1 CDKN1A AURKB AURKA
1.25229e-06	7	72	18.852	GO:0014910 regulation of smooth muscle cell migration	PLAU APEX1 PPARD NFE2L2 AGT BCL2 SRC
1.25229e-06	12	316	7.36355	GO:0051222 positive regulation of protein transport	GSK3B CFTR PTGS2 HSP90AA1 HIF1A PPARD MAPK14 CDK1 SRC IL1B ACHE MAPK8
1.30265e-06	21	1054	3.86342	GO:0050776 regulation of immune response	DUSP3 IL1B HSP90AA1 BAX SIRT1 RELA ESR1 TYRO3 MAPK1 HMOX1 SMAD7 NFE2L2 PKN1 BCL2 LGALS3 IL6 ERAP1 MAPK9 MAPK8 MAPK14 SRC
1.3185e-06	9	152	11.4813	GO:0000086 G2/M transition of mitotic cell cycle	CDC25B CDK2 CDC25C CDK1 CCND1 CDKN1A AURKB AURKA WEE1
1.31858e-06	11	257	8.29951	GO:0097305 response to alcohol	TH CFTR GLRA1 CCND1 CAT NTRK3 SOD1 PARP1 HPGD CA3 CDK1
1.32734e-06	19	867	4.2494	GO:0055082 cellular chemical homeostasis	CA2 CA7 GPR35 HIF1A P2RX4 BCL2 CFTR BAX SIRT1 MAPK1 MAPK3 PPARD AGT EGLN1 SOD1 TH HMOX1 ESR1 PPARGC1A
1.36381e-06	13	385	6.5475	GO:0050678 regulation of epithelial cell proliferation	VEGFA EGFR HIF1A XDH BAX CCND1 PPARD TRIM24 KDR AR GPBAR1 HMOX1 SIRT1
1.37244e-06	14	456	5.95328	GO:0045936 negative regulation of phosphate metabolic process	LGALS3 SIRT1 SMAD7 CDKN1A NTRK3 XDH BAX PKN1 IL1B CASP3 AGT PARP1 DUSP3 GSK3B
1.40561e-06	14	457	5.94025	GO:0010563 negative regulation of phosphorus metabolic process	LGALS3 SIRT1 SMAD7 CDKN1A NTRK3 XDH BAX PKN1 IL1B CASP3 AGT PARP1 DUSP3 GSK3B
1.42428e-06	22	1160	3.67754	GO:0051248 negative regulation of protein metabolic process	AGT NFKB1 PLAU LGALS3 SIRT1 SMAD7 VEGFA NTRK3 EGFR XDH TFPI NOS2 PTGS2 BAX PKN1 CDKN1A IL1B CASP3 RELA SRC GSK3B DUSP3
1.44777e-06	48	4482	2.07665	GO:0031326 regulation of cellular biosynthetic process	NOS2 ESR1 SIRT1 HIF1A KLF5 NFKB1 PPARGC1A PPARD NFE2L2 ESR2 NR1I3 NR1I2 AR RELA CHUK HSP90AA1 APEX1 SMAD7 MET CCND1 VEGFA PKN1 IL1B AGT EGLN1 IL6 PARP1 EGFR STAR AURKB PTGS2 HMOX1 MAPK3 MAPK14 CAT TRIM24 CDK2 CDKN1A PCNA GPT BCL2 SRC MAPK1 LITAF P2RX4 MAPK9 GSK3B MAPK8
1.45807e-06	15	534	5.44682	GO:0007346 regulation of mitotic cell cycle	CDC25B DUSP3 CCND1 CDK2 CDC25C CDK1 AURKB SIRT1 CDKN1A APEX1 BCL2 IL1B EGFR AURKA WEE1
1.46838e-06	7	74	18.3425	GO:0061180 mammary gland epithelium development	BAX ESR1 MAPK1 HIF1A CCND1 AR SRC
1.47736e-06	21	1064	3.82711	GO:0031401 positive regulation of protein modification process	VEGFA AURKB SRC HSP90AA1 MAPK1 SMAD7 CCND1 CDKN1A IL1B KDR AGT IL6 NTRK3 EGFR MAPK9 PTGS2 SIRT1 CDC25B BCL2 MAPK3 PPARGC1A
1.52305e-06	6	45	25.8542	GO:0008631 intrinsic apoptotic signaling pathway in response to oxidative stress	HIF1A PARP1 BCL2 SIRT1 NFE2L2 SOD1
1.58164e-06	9	156	11.1869	GO:0043524 negative regulation of neuron apoptotic process	HIF1A BCL2 BAX TYRO3 HMOX1 PPARGC1A CCND1 KDR SOD1
1.58164e-06	9	156	11.1869	GO:0048660 regulation of smooth muscle cell proliferation	HMOX1 IL6 PTGS2 PPARD AGT HPGD SRC PPARGC1A CDKN1A
1.58164e-06	8	112	13.8505	GO:2001237 negative regulation of extrinsic apoptotic signaling pathway	LGALS3 SRC IL1B AR RELA BCL2 GSK3B HMOX1
1.58503e-06	7	75	18.098	GO:0071260 cellular response to mechanical stimulus	PTGS2 SLC2A1 AGT MAPK3 MAPK8 NFKB1 IL1B
1.59348e-06	11	263	8.11017	GO:0031668 cellular response to extracellular stimulus	MAPK1 MAPK3 MAPK8 ALB SIRT1 HMOX1 NFE2L2 SLC2A1 TRIM24 CDKN1A BCL2
1.64665e-06	18	791	4.41254	GO:0001934 positive regulation of protein phosphorylation	VEGFA AURKB SRC HSP90AA1 MAPK1 CCND1 CDKN1A IL1B KDR AGT IL6 NTRK3 EGFR PTGS2 SIRT1 CDC25B BCL2 MAPK3
1.88799e-06	7	77	17.6279	GO:0019226 transmission of nerve impulse	SCN3A CHRNB4 P2RX4 AGT SOD1 GLRA1 GPR35
1.93654e-06	9	160	10.9073	GO:0048659 smooth muscle cell proliferation	HMOX1 IL6 PTGS2 PPARD AGT HPGD SRC PPARGC1A CDKN1A
2.06546e-06	12	333	6.98763	GO:1904951 positive regulation of establishment of protein localization	GSK3B CFTR PTGS2 HSP90AA1 HIF1A PPARD MAPK14 CDK1 SRC IL1B ACHE MAPK8
2.08045e-06	10	213	9.1036	GO:2000241 regulation of reproductive process	CDC25B CDC25C BAX AURKA ESR1 SOD1 AR SRC VEGFA GLRA1
2.09039e-06	14	474	5.7272	GO:0050804 modulation of chemical synaptic transmission	GSK3B ACHE PTGS2 MAPK1 CA2 BCHE IL1B AGT EGLN1 ITGB1 CA7 CNR2 SRC CHRNB4
2.13866e-06	14	475	5.71515	GO:0099177 regulation of trans-synaptic signaling	GSK3B ACHE PTGS2 MAPK1 CA2 BCHE IL1B AGT EGLN1 ITGB1 CA7 CNR2 SRC CHRNB4
2.1839e-06	6	48	24.2383	GO:0060443 mammary gland morphogenesis	CAPN1 BAX ESR1 NFKB1 AR SRC
2.21266e-06	7	79	17.1816	GO:2000573 positive regulation of DNA biosynthetic process	HSP90AA1 VEGFA SRC MAPK1 MAPK3 PCNA AURKB
2.23386e-06	10	215	9.01892	GO:0009612 response to mechanical stimulus	MAPK8 PTGS2 NFKB1 MAPK14 SLC2A1 AGT RELA SRC MAPK3 IL1B
2.23386e-06	18	809	4.31437	GO:0098771 inorganic ion homeostasis	HMOX1 CA2 CA7 GPR35 P2RX4 BCL2 CFTR BAX MAPK1 HIF1A MAPK3 TRIM24 KDR AGT EGLN1 SOD1 CA12 ESR1
2.263e-06	15	555	5.24072	GO:0070201 regulation of establishment of protein localization	GSK3B CTSD IL1B IL6 CFTR PTGS2 HSP90AA1 HIF1A PPARD MAPK14 CDK1 SRC NOS2 ACHE MAPK8
2.41202e-06	20	1001	3.87426	GO:0046903 secretion	GSK3B NOS2 IL1B IL6 CYP19A1 CFTR PTGS2 TYRO3 HMOX1 HIF1A CA2 CA9 CCND1 PPARD AGT XDH VEGFA CHRNB4 P2RX4 ACHE
2.44408e-06	20	1002	3.87039	GO:0051093 negative regulation of developmental process	SMAD7 VEGFA XDH GSK3B SIRT1 MAPK1 HIF1A CCND1 PPARD NFE2L2 CDKN1A AGT NTRK3 SOD1 CTSK ITGB1 BCL2 EGFR IL6 IL1B
2.49627e-06	38	3133	2.35189	GO:0033036 macromolecule localization	PPARD STAR NFKB1 NOS2 HSP90AA1 GSK3B MAPK8 VEGFA CTSD IL1B LGALS3 IL6 CYP19A1 EGFR ITGB1 AR CDK1 CFTR MAPK9 PTGS2 ACACB BAX AURKA SIRT1 HIF1A KLF5 MAPK14 CDKN1A AGT PARP1 BCL2 SRC ESR1 SLC2A1 AURKB P2RX4 ACHE AKR1C1
2.56717e-06	8	120	12.9271	GO:1902749 regulation of cell cycle G2/M phase transition	CDC25B CDK2 CDC25C CDK1 CCND1 CDKN1A AURKB AURKA
2.57455e-06	7	81	16.7574	GO:0010822 positive regulation of mitochondrion organization	BAX HIF1A PPARGC1A KDR GSK3B AURKA MAPK8
2.62638e-06	18	819	4.26169	GO:0050801 ion homeostasis	HMOX1 CA2 CA7 GPR35 P2RX4 BCL2 CFTR BAX MAPK1 HIF1A MAPK3 TRIM24 KDR AGT EGLN1 SOD1 CA12 ESR1
2.66642e-06	15	563	5.16626	GO:0043065 positive regulation of apoptotic process	BAX MAPK8 CASP3 SOD1 SIRT1 CTSD AGT IL6 MAPK9 PTGS2 HMOX1 CASP9 HPGD SRC ITGB1
2.69602e-06	21	1108	3.67513	GO:0002520 immune system development	IL1B KDR CASP3 SRC HIF1A ITGB1 VEGFA BAX TYRO3 SIRT1 MAPK1 SMAD7 MAPK3 MAPK14 NFE2L2 PKN1 IL6 BCL2 SOD1 CASP9 PARP1
2.6991e-06	6	50	23.2688	GO:0048806 genitalia development	BAX ESR1 TYRO3 HSD17B3 CYP19A1 AR
2.6991e-06	6	50	23.2688	GO:0140353 lipid export from cell	NOS2 CYP19A1 PTGS2 IL1B AGT P2RX4
2.75533e-06	21	1110	3.66851	GO:0010629 negative regulation of gene expression	PLAU ESR1 SIRT1 NFKB1 VEGFA CDK2 KDR IL6 XDH NOS2 ACACB HMOX1 SMAD7 CDKN1A CDK1 GSK3B AURKA HIF1A APEX1 EGFR MAPK14
2.7708e-06	9	168	10.3879	GO:0044839 cell cycle G2/M phase transition	CDC25B CDK2 CDC25C CDK1 CCND1 CDKN1A AURKB AURKA WEE1
2.82256e-06	13	414	6.08886	GO:0006631 fatty acid metabolic process	HSD17B10 PTGS2 SCD PPARD HPGD AKR1C1 ACACB SIRT1 MAPK14 CYP3A4 TH IL1B PPARGC1A
2.89866e-06	9	169	10.3264	GO:2001236 regulation of extrinsic apoptotic signaling pathway	LGALS3 SRC IL1B AGT AR RELA BCL2 GSK3B HMOX1
2.96748e-06	7	83	16.3536	GO:0051899 membrane depolarization	SCN3A SMAD7 P2RX4 PARP1 KDR SRC BCL2
3.02352e-06	9	170	10.2657	GO:0045766 positive regulation of angiogenesis	VEGFA KDR HIF1A SIRT1 HMOX1 IL1B NFE2L2 ERAP1 ITGB1
3.02352e-06	9	170	10.2657	GO:1904018 positive regulation of vasculature development	VEGFA KDR HIF1A SIRT1 HMOX1 IL1B NFE2L2 ERAP1 ITGB1
3.14939e-06	18	831	4.20015	GO:0030162 regulation of proteolysis	CASP9 AGT GSK3B PLAU BAX SMAD7 VEGFA CTSD IL1B XDH TFPI MAPK9 PTGS2 AURKA SRC SIRT1 NFE2L2 CDK2
3.18978e-06	7	84	16.1589	GO:0014909 smooth muscle cell migration	PLAU APEX1 PPARD NFE2L2 AGT BCL2 SRC
3.36125e-06	18	835	4.18003	GO:0043086 negative regulation of catalytic activity	AGT LGALS3 SIRT1 SMAD7 NFKB1 VEGFA TFPI PTGS2 ACACB PKN1 CDKN1A IL1B CASP3 CNR2 SRC DUSP3 EGLN1 GSK3B
3.43716e-06	13	422	5.97343	GO:0050878 regulation of body fluid levels	TYRO3 PLAU TFPI IL6 HIF1A CCND1 NFE2L2 XDH CFTR MET VEGFA MAPK14 SRC
3.46954e-06	10	227	8.54215	GO:0002064 epithelial cell development	MET VEGFA IL1B SRC ESR1 HIF1A KLF5 KDR AR GSK3B
3.48054e-06	21	1128	3.60997	GO:0051336 regulation of hydrolase activity	CASP9 AGT LGALS3 BAX MET VEGFA CTSD PCNA NTRK3 SOD1 XDH TFPI PTGS2 GSK3B SIRT1 MAPK8 ITGB1 SRC ESR1 EGLN1 EGFR
3.6159e-06	9	174	10.0297	GO:0009267 cellular response to starvation	MAPK1 MAPK3 MAPK8 ALB SIRT1 NFE2L2 SLC2A1 CDKN1A BCL2
3.66798e-06	20	1032	3.75788	GO:0034097 response to cytokine	IL1B RELA CHUK SIRT1 HIF1A IL6 BCL2 GPR35 SRC NOS2 PTGS2 MAPK1 SMAD7 KLF5 MAPK3 NFKB1 MAPK14 NFE2L2 GSK3B CASP3
3.66798e-06	16	663	4.6795	GO:0048729 tissue morphogenesis	ITGB1 VEGFA AGT ESR1 HIF1A SMAD7 CA2 CA9 KDR EGLN1 EGFR CASP3 AR BCL2 SRC MET
3.95189e-06	9	176	9.91569	GO:0007568 aging	PTGS2 APEX1 NFE2L2 CAT CASP9 AGT SOD1 AURKB TH
3.95189e-06	12	357	6.51787	GO:1901990 regulation of mitotic cell cycle phase transition	CDC25B CCND1 CDK2 CDC25C CDK1 AURKB CDKN1A APEX1 BCL2 EGFR AURKA WEE1
4.01833e-06	19	941	3.91523	GO:0048609 multicellular organismal reproductive process	CFTR PTGS2 BAX AURKA ESR1 TYRO3 SIRT1 CDC25B PPARD PCNA SOD1 ITGB1 CDC25C CASP3 AR BCL2 TH SRC HPGD
4.22345e-06	5	29	33.4322	GO:1902175 regulation of oxidative stress-induced intrinsic apoptotic signaling pathway	HIF1A PARP1 SIRT1 NFE2L2 SOD1
4.30035e-06	10	233	8.32218	GO:0071383 cellular response to steroid hormone stimulus	ESR1 ESR2 AR SRC PPARD CASP9 PARP1 TFPI SIRT1 PKN1
4.30035e-06	9	178	9.80428	GO:2001242 regulation of intrinsic apoptotic signaling pathway	BCL2 SRC HIF1A PTGS2 BAX SIRT1 PARP1 NFE2L2 SOD1
4.40165e-06	15	589	4.9382	GO:0006914 autophagy	CTSK SIRT1 BCL2 HMOX1 HIF1A MAPK3 CTSD KDR GSK3B CAPN1 MET HSP90AA1 MAPK8 CASP3 SRC
4.40165e-06	15	589	4.9382	GO:0061919 process utilizing autophagic mechanism	CTSK SIRT1 BCL2 HMOX1 HIF1A MAPK3 CTSD KDR GSK3B CAPN1 MET HSP90AA1 MAPK8 CASP3 SRC
4.40165e-06	8	130	11.9327	GO:2000278 regulation of DNA biosynthetic process	HSP90AA1 VEGFA CDKN1A SRC MAPK1 MAPK3 PCNA AURKB
4.50759e-06	6	55	21.1535	GO:0048010 vascular endothelial growth factor receptor signaling pathway	VEGFA HIF1A IL1B KDR MAPK14 SRC
4.57158e-06	15	591	4.92149	GO:0044283 small molecule biosynthetic process	PTGS2 SCD NFKB1 HSD17B10 SIRT1 PPARGC1A SOD1 STAR CFTR ACACB HSD17B3 CYP19A1 CYP3A4 GPT IL1B
4.61464e-06	8	131	11.8416	GO:0071482 cellular response to light stimulus	PCNA CASP9 AURKB PTGS2 BAX CDKN1A SIRT1 PARP1
4.93432e-06	5	30	32.3178	GO:0008209 androgen metabolic process	HSD17B10 CYP19A1 ESR1 HSD17B3 CYP3A4
5.65285e-06	7	92	14.7538	GO:0006970 response to osmotic stress	PTGS2 HSP90AA1 BAX SLC2A1 PKN1 CASP3 TH
5.70961e-06	19	965	3.81785	GO:0032504 multicellular organism reproduction	CFTR PTGS2 BAX AURKA ESR1 TYRO3 SIRT1 CDC25B PPARD PCNA SOD1 ITGB1 CDC25C CASP3 AR BCL2 TH SRC HPGD
5.71699e-06	10	241	8.04592	GO:0050920 regulation of chemotaxis	VEGFA KDR NTRK3 P2RX4 CYP19A1 MAPK1 MAPK3 MET DUSP3 IL6
5.78111e-06	9	185	9.4333	GO:0071466 cellular response to xenobiotic stimulus	IL1B NR1I2 CYP3A4 NOS2 NFE2L2 PCNA TH AKR1C1 BCHE
5.78708e-06	5	31	31.2753	GO:0097421 liver regeneration	AURKA HMOX1 CCND1 PCNA IL6
6.38198e-06	12	375	6.20502	GO:1901653 cellular response to peptide	GSK3B SIRT1 CA2 PARP1 APEX1 NFE2L2 IL1B AGT GPT SRC NFKB1 RELA
6.53638e-06	14	527	5.15122	GO:0051223 regulation of protein transport	GSK3B IL1B IL6 CFTR PTGS2 HSP90AA1 HIF1A PPARD MAPK14 CDK1 SRC NOS2 ACHE MAPK8
6.66933e-06	14	528	5.14147	GO:0033674 positive regulation of kinase activity	TYRO3 MET KDR NTRK3 EGFR HSP90AA1 CCND1 VEGFA CDKN1A IL1B SRC SIRT1 CDC25B AGT
6.79689e-06	10	246	7.88239	GO:0097191 extrinsic apoptotic signaling pathway	GSK3B BAX LGALS3 BCL2 SRC IL1B AGT AR RELA HMOX1
7.32525e-06	19	983	3.74794	GO:0019752 carboxylic acid metabolic process	NOS2 HSD17B10 PTGS2 SCD DAO PPARD HPGD TH AKR1C1 HIF1A STAR CYP3A4 ACACB SIRT1 MAPK14 GPT IL1B PPARGC1A SLC2A1
7.32525e-06	7	96	14.139	GO:0032091 negative regulation of protein binding	GSK3B BAX AURKA MAPK8 AURKB MAPK3 CDKN1A
7.32525e-06	16	702	4.41953	GO:0040008 regulation of growth	CDKN1A EGFR BCL2 ACACB HIF1A SMAD7 PPARD MAPK14 AGT SOD1 AR CDK1 SIRT1 GSK3B VEGFA ESR2
7.32525e-06	7	96	14.139	GO:0044070 regulation of anion transport	CFTR CA2 IL1B AGT ITGB1 CA7 P2RX4
7.32525e-06	16	702	4.41953	GO:0045859 regulation of protein kinase activity	CCND1 HSP90AA1 SIRT1 VEGFA CDKN1A IL1B NTRK3 SOD1 EGFR SRC CDC25B PKN1 CASP3 AGT DUSP3 CDC25C
7.5258e-06	17	794	4.15166	GO:0055080 cation homeostasis	HMOX1 CA2 CA7 GPR35 P2RX4 BCL2 CFTR BAX MAPK1 HIF1A MAPK3 TRIM24 KDR AGT EGLN1 SOD1 ESR1
7.54331e-06	24	1514	3.07382	GO:0009057 macromolecule catabolic process	CTSK GSK3B APEX1 SMAD7 NFE2L2 CTSD IL1B EGFR NOS2 CAPN1 MAPK9 AURKA TRIM24 EGLN1 CASP3 RELA DPP7 HSP90AA1 BAX SIRT1 IL6 MAPK14 CDK2 GUSB
7.70502e-06	24	1516	3.06976	GO:0006629 lipid metabolic process	HSD17B10 PTGS2 SCD PPARD HSD17B3 STAR HPGD AKR1C1 NFKB1 CYP3A4 IL1B CYP19A1 SOD1 CFTR ACACB BAX ESR1 SIRT1 MAPK14 CAT TH SRC PPARGC1A NR1I2
7.74979e-06	5	33	29.3798	GO:0001782 B cell homeostasis	BAX HIF1A PKN1 CASP3 BCL2
7.74979e-06	7	97	13.9933	GO:0014812 muscle cell migration	PLAU APEX1 PPARD NFE2L2 AGT BCL2 SRC
7.74979e-06	5	33	29.3798	GO:0038083 peptidyl-tyrosine autophosphorylation	MAPK3 VEGFA KDR SRC EGFR
7.91341e-06	9	193	9.04229	GO:0006694 steroid biosynthetic process	HSD17B3 STAR NFKB1 HSD17B10 SOD1 CFTR SIRT1 CYP19A1 CYP3A4
8.42253e-06	14	540	5.02721	GO:0006820 anion transport	CFTR SLC2A1 GLRA1 SLC6A5 NOS2 CA2 PTGS2 IL1B AGT ITGB1 CA7 CA4 P2RX4 AKR1C1
8.48773e-06	10	253	7.6643	GO:0045444 fat cell differentiation	PTGS2 SIRT1 KLF5 CCND1 PPARD MAPK14 GRK5 IL6 ERAP1 PPARGC1A
8.56481e-06	9	195	8.94954	GO:0008217 regulation of blood pressure	NOS2 PRCP ERAP1 PTGS2 HMOX1 AGT SOD1 AR P2RX4
8.9225e-06	5	34	28.5157	GO:0034405 response to fluid shear stress	NFE2L2 P2RX4 PTGS2 SRC SMAD7
9.1623e-06	15	628	4.63153	GO:0032787 monocarboxylic acid metabolic process	HSD17B10 PTGS2 SCD PPARD HPGD AKR1C1 HIF1A STAR CYP3A4 ACACB SIRT1 MAPK14 TH IL1B PPARGC1A
9.4289e-06	4	15	51.7085	GO:2001028 positive regulation of endothelial cell chemotaxis	VEGFA KDR MET P2RX4
9.43125e-06	11	321	6.64478	GO:0051091 positive regulation of DNA-binding transcription factor activity	PPARGC1A CHUK ESR1 VEGFA IL1B IL6 ESR2 RELA CAT AR AGT
1.02941e-05	14	550	4.93581	GO:0002009 morphogenesis of an epithelium	ITGB1 VEGFA AGT ESR1 HIF1A CA2 CA9 KDR EGFR CASP3 AR BCL2 SRC MET
1.03303e-05	10	259	7.48675	GO:0032868 response to insulin	GSK3B SLC2A1 SIRT1 PARP1 MAPK14 CAT IL1B AGT GPT SRC
1.03444e-05	6	64	18.1788	GO:0046824 positive regulation of nucleocytoplasmic transport	GSK3B PTGS2 HSP90AA1 MAPK14 CDK1 IL1B
1.03595e-05	19	1009	3.65137	GO:0043436 oxoacid metabolic process	NOS2 HSD17B10 PTGS2 SCD DAO PPARD HPGD TH AKR1C1 HIF1A STAR CYP3A4 ACACB SIRT1 MAPK14 GPT IL1B PPARGC1A SLC2A1
1.03595e-05	9	200	8.72581	GO:0071478 cellular response to radiation	PCNA CASP9 AURKB PTGS2 BAX SIRT1 CDKN1A MAPK14 PARP1
1.03966e-05	14	551	4.92685	GO:0031400 negative regulation of protein modification process	LGALS3 SIRT1 SMAD7 NTRK3 XDH BAX PKN1 CDKN1A IL1B CASP3 RELA AGT GSK3B DUSP3
1.05971e-05	14	552	4.91793	GO:0032103 positive regulation of response to external stimulus	VEGFA PLAU HSP90AA1 KDR IL6 NTRK3 PTGS2 MAPK3 IL1B MAPK1 MET P2RX4 AGT SRC
1.1097e-05	11	327	6.52286	GO:0048638 regulation of developmental growth	ACACB SMAD7 PPARD MAPK14 CDKN1A SOD1 AR CDK1 BCL2 GSK3B VEGFA
1.11159e-05	13	474	5.31812	GO:1901987 regulation of cell cycle phase transition	CDC25B CCND1 CDK2 CDC25C CDK1 AURKB CDKN1A APEX1 MAPK14 BCL2 EGFR AURKA WEE1
1.12039e-05	8	149	10.4111	GO:0010212 response to ionizing radiation	BAX SIRT1 CCND1 CDKN1A PARP1 CASP3 BCL2 MAPK14
1.15961e-05	13	476	5.29577	GO:0044772 mitotic cell cycle phase transition	CDC25B CCND1 CDK2 CDC25C CDK1 AURKB CDKN1A APEX1 ITGB1 BCL2 EGFR AURKA WEE1
1.17313e-05	8	150	10.3417	GO:0043401 steroid hormone mediated signaling pathway	ESR1 ESR2 AR SRC PPARD PARP1 SIRT1 PKN1
1.19935e-05	9	204	8.55471	GO:0071897 DNA biosynthetic process	PCNA HSP90AA1 VEGFA SIRT1 CDKN1A SRC MAPK1 MAPK3 AURKB
1.22792e-05	8	151	10.2732	GO:0001890 placenta development	PTGS2 MAPK1 HIF1A PPARD MAPK14 EGLN1 EGFR SOD1
1.27647e-05	10	266	7.28973	GO:0042445 hormone metabolic process	HSD17B10 AKR1C1 HIF1A NFKB1 CYP19A1 CTSK CYP3A4 ESR1 BCHE HSD17B3
1.28483e-05	8	152	10.2056	GO:0050728 negative regulation of inflammatory response	PPARD TYRO3 NFKB1 CYP19A1 SOD1 CNR2 MAPK14 SRC
1.30635e-05	12	405	5.74539	GO:0018108 peptidyl-tyrosine phosphorylation	SRC MAPK3 VEGFA KDR AGT IL6 EGFR TYRO3 MET CLK4 NTRK3 WEE1
1.31588e-05	5	37	26.2036	GO:0051385 response to mineralocorticoid	CCND1 NTRK3 PARP1 TH SRC
1.32235e-05	19	1028	3.58388	GO:0006082 organic acid metabolic process	NOS2 HSD17B10 PTGS2 SCD DAO PPARD HPGD TH AKR1C1 HIF1A STAR CYP3A4 ACACB SIRT1 MAPK14 GPT IL1B PPARGC1A SLC2A1
1.32705e-05	7	106	12.8052	GO:0036473 cell death in response to oxidative stress	HIF1A PARP1 BCL2 NFE2L2 SIRT1 MET SOD1
1.36294e-05	12	407	5.71715	GO:0018212 peptidyl-tyrosine modification	SRC MAPK3 VEGFA KDR AGT IL6 EGFR TYRO3 MET CLK4 NTRK3 WEE1
1.40768e-05	7	107	12.6855	GO:0098869 cellular oxidant detoxification	SOD3 SOD1 CAT PTGS2 GSR NFE2L2 ALB
1.41948e-05	6	68	17.1094	GO:0031100 animal organ regeneration	AURKA HMOX1 CCND1 PCNA CDK1 IL6
1.48909e-05	5	38	25.514	GO:0019228 neuronal action potential	SCN3A CHRNB4 P2RX4 GLRA1 GPR35
1.53149e-05	8	156	9.94394	GO:0050921 positive regulation of chemotaxis	VEGFA KDR NTRK3 MAPK1 MAPK3 MET P2RX4 IL6
1.53438e-05	4	17	45.6251	GO:0051969 regulation of transmission of nerve impulse	CHRNB4 AGT GPR35 GLRA1
1.56006e-05	15	659	4.41366	GO:0007610 behavior	PTGS2 HIF1A BCHE CHRNB4 P2RX4 AGT SOD1 GLRA1 ITGB1 CASP3 BCL2 TH SRC EGFR MAPK1
1.56269e-05	12	413	5.6341	GO:0045862 positive regulation of proteolysis	CASP9 GSK3B BAX SMAD7 CTSD IL1B XDH MAPK9 AURKA SRC SIRT1 NFE2L2
1.63811e-05	11	342	6.23677	GO:0001933 negative regulation of protein phosphorylation	SIRT1 SMAD7 NTRK3 XDH BAX PKN1 CDKN1A IL1B CASP3 AGT DUSP3
1.63881e-05	45	4433	1.96837	GO:0019219 regulation of nucleobase-containing compound metabolic process	NOS2 ESR1 SIRT1 HIF1A KLF5 NFKB1 PPARGC1A PPARD CLK4 NFE2L2 ESR2 NR1I3 NR1I2 AR RELA CHUK HSP90AA1 APEX1 SMAD7 MET CCND1 VEGFA PKN1 IL1B PCNA AGT EGLN1 IL6 PARP1 EGFR AURKB HMOX1 MAPK3 MAPK14 CAT TRIM24 CDK2 CDKN1A CDK1 SRC BAX MAPK1 LITAF MAPK9 MAPK8
1.64797e-05	9	213	8.19324	GO:0031334 positive regulation of protein-containing complex assembly	HSP90AA1 GSK3B BAX ESR1 VEGFA LGALS3 MAPK9 SRC MET
1.71209e-05	12	417	5.58005	GO:0006869 lipid transport	STAR NFKB1 NOS2 CYP19A1 CFTR PTGS2 PPARD IL1B AGT SLC2A1 P2RX4 AKR1C1
1.73651e-05	8	159	9.75632	GO:1905952 regulation of lipid localization	PPARD NFKB1 CYP19A1 ACACB IL1B AGT P2RX4 IL6
1.75891e-05	23	1483	3.00732	GO:2000026 regulation of multicellular organismal development	VEGFA KDR HIF1A IL6 SIRT1 HMOX1 IL1B XDH CFTR ACACB SMAD7 CCND1 PPARD MAPK14 NFE2L2 AGT EGLN1 NTRK3 CTSK ITGB1 ERAP1 CDK1 SOD1
1.92456e-05	44	4309	1.98002	GO:0010556 regulation of macromolecule biosynthetic process	ESR1 SIRT1 HIF1A KLF5 NFKB1 PPARGC1A PPARD NFE2L2 ESR2 NR1I3 NR1I2 AR RELA CHUK HSP90AA1 APEX1 SMAD7 MET CCND1 VEGFA PKN1 IL1B KDR AGT EGLN1 IL6 PARP1 EGFR AURKB HMOX1 MAPK3 MAPK14 CAT TRIM24 CDK2 CDKN1A PCNA BCL2 SRC MAPK1 LITAF MAPK9 GSK3B MAPK8
1.92456e-05	13	501	5.03151	GO:0031331 positive regulation of cellular catabolic process	GSK3B HIF1A SIRT1 SMAD7 IL1B MAPK9 AURKA HMOX1 MAPK3 KDR BAX IL6 NFE2L2
1.92456e-05	6	72	16.1589	GO:0042698 ovulation cycle	ESR1 TYRO3 SIRT1 PCNA CASP3 SRC
1.92456e-05	6	72	16.1589	GO:0043627 response to estrogen	ESR1 TRIM24 AR HSP90AA1 HMOX1 CCND1
1.92456e-05	4	18	43.0904	GO:0051900 regulation of mitochondrial depolarization	PARP1 KDR SRC BCL2
1.92909e-05	15	672	4.32828	GO:0006935 chemotaxis	VEGFA LGALS3 IL6 MET KDR NTRK3 IL1B P2RX4 CYP19A1 CNR2 MAPK1 MAPK3 DUSP3 MAPK14 PLAU
1.94899e-05	9	218	8.00533	GO:0009755 hormone-mediated signaling pathway	ESR1 PPARD ESR2 AR SRC PRCP PARP1 SIRT1 PKN1
1.94899e-05	9	218	8.00533	GO:0050679 positive regulation of epithelial cell proliferation	VEGFA EGFR HIF1A CCND1 KDR AR GPBAR1 HMOX1 SIRT1
1.97236e-05	14	586	4.63259	GO:0009896 positive regulation of catabolic process	GSK3B HIF1A SIRT1 SMAD7 IL1B MAPK9 AURKA HMOX1 MAPK3 HSP90AA1 KDR BAX IL6 NFE2L2
2.03131e-05	12	425	5.47501	GO:0045786 negative regulation of cell cycle	CDK1 AURKB CCND1 CDKN1A HPGD PTGS2 MAPK14 CASP3 BCL2 SIRT1 CDK2 WEE1
2.0486e-05	7	114	11.9066	GO:0030004 cellular monovalent inorganic cation homeostasis	CA2 CA7 BCL2 CFTR MAPK1 MAPK3 AGT
2.0486e-05	15	676	4.30267	GO:0042330 taxis	VEGFA LGALS3 IL6 MET KDR NTRK3 IL1B P2RX4 CYP19A1 CNR2 MAPK1 MAPK3 DUSP3 MAPK14 PLAU
2.12541e-05	8	164	9.45887	GO:0051100 negative regulation of binding	GSK3B BAX AURKA MAPK8 AURKB HMOX1 MAPK3 CDKN1A
2.19461e-05	16	772	4.01879	GO:0008285 negative regulation of cell population proliferation	HMOX1 CDKN1A IL1B XDH PTGS2 BAX SMAD7 PPARD BCHE TRIM24 PKN1 CASP3 AR BCL2 PPARGC1A IL6
2.20382e-05	10	285	6.80375	GO:0051348 negative regulation of transferase activity	SIRT1 SMAD7 PKN1 CDKN1A IL1B CASP3 AGT SRC DUSP3 GSK3B
2.21103e-05	6	74	15.7222	GO:0051881 regulation of mitochondrial membrane potential	BAX PARP1 BCL2 KDR SOD1 SRC
2.24144e-05	11	355	6.00838	GO:0060326 cell chemotaxis	VEGFA LGALS3 IL6 KDR IL1B CYP19A1 CNR2 MAPK1 MAPK3 MET P2RX4
2.27207e-05	7	116	11.7013	GO:0033138 positive regulation of peptidyl-serine phosphorylation	VEGFA IL6 NTRK3 PTGS2 HSP90AA1 BCL2 EGFR
2.29794e-05	8	166	9.34491	GO:0048754 branching morphogenesis of an epithelial tube	AGT ESR1 KDR AR BCL2 SRC MET VEGFA
2.3033e-05	19	1073	3.43358	GO:0032269 negative regulation of cellular protein metabolic process	AGT PLAU LGALS3 SIRT1 SMAD7 VEGFA NTRK3 XDH TFPI PTGS2 BAX PKN1 CDKN1A IL1B CASP3 RELA SRC GSK3B DUSP3
2.36857e-05	6	75	15.5125	GO:0045913 positive regulation of carbohydrate metabolic process	HIF1A SIRT1 NFKB1 GPT SRC PPARGC1A
2.38844e-05	8	167	9.28895	GO:0000723 telomere maintenance	HSP90AA1 APEX1 PCNA MAPK1 MAPK3 AURKB SRC PARP1
2.42402e-05	14	598	4.53962	GO:0044770 cell cycle phase transition	CDC25B CCND1 CDK2 CDC25C CDK1 AURKB CDKN1A APEX1 MAPK14 ITGB1 BCL2 EGFR AURKA WEE1
2.4317e-05	18	975	3.57982	GO:0022603 regulation of anatomical structure morphogenesis	VEGFA KDR HIF1A IL6 SIRT1 HMOX1 IL1B AGT ESR1 NFE2L2 PKN1 EGLN1 ERAP1 AR AURKA ITGB1 SRC GSK3B
2.49102e-05	3	6	96.9534	GO:0061419 positive regulation of transcription from RNA polymerase II promoter in response to hypoxia	HIF1A VEGFA NFE2L2
2.54681e-05	45	4513	1.93348	GO:0019438 aromatic compound biosynthetic process	NOS2 ESR1 SIRT1 HIF1A KLF5 NFKB1 PPARGC1A PPARD NFE2L2 PCNA ESR2 NR1I3 NR1I2 AR RELA TH CHUK HSP90AA1 APEX1 SMAD7 MET CCND1 DAO VEGFA PKN1 IL1B AGT EGLN1 IL6 PARP1 EGFR AURKB ACACB HMOX1 MAPK3 MAPK14 CAT TRIM24 CDK2 CDKN1A SRC MAPK1 LITAF MAPK9 MAPK8
2.57337e-05	5	43	22.5473	GO:0003254 regulation of membrane depolarization	SMAD7 PARP1 KDR SRC BCL2
2.57337e-05	10	291	6.66346	GO:0007611 learning or memory	PTGS2 HIF1A BCHE AGT ITGB1 CASP3 TH SRC EGFR MAPK1
2.57337e-05	25	1757	2.75906	GO:0022008 neurogenesis	GSK3B MET NTRK3 CASP3 IL6 HSP90AA1 BAX AURKA TYRO3 MAPK1 HIF1A MAPK3 CCND1 BCHE NFE2L2 IL1B P2RX4 AGT SOD1 ITGB1 WEE1 BCL2 TH VEGFA CDK1
2.57337e-05	11	361	5.90852	GO:0070371 ERK1 and ERK2 cascade	DUSP3 MAPK1 VEGFA IL1B EGFR MAPK3 AGT GPBAR1 SRC KDR CDK1
2.62434e-05	7	119	11.4063	GO:0098586 cellular response to virus	HSP90AA1 BAX HIF1A NFKB1 MAPK14 CHUK IL6
2.76952e-05	7	120	11.3112	GO:1904035 regulation of epithelial cell apoptotic process	KDR BAX ESR1 HMOX1 BCL2 NFE2L2 IL6
2.82612e-05	4	20	38.7814	GO:0030540 female genitalia development	BAX ESR1 TYRO3 CYP19A1
2.82612e-05	4	20	38.7814	GO:0032310 prostaglandin secretion	NOS2 PTGS2 IL1B P2RX4
2.83049e-05	13	522	4.8291	GO:0016049 cell growth	CDKN1A EGFR BCL2 HSP90AA1 AURKA SMAD7 PPARD AGT ITGB1 SIRT1 GSK3B VEGFA ESR2
2.88612e-05	8	172	9.01892	GO:0016241 regulation of macroautophagy	SIRT1 HMOX1 HIF1A MAPK3 KDR CAPN1 MAPK8 CASP3
2.88612e-05	8	172	9.01892	GO:0048771 tissue remodeling	SRC CAPN1 BAX HIF1A NFKB1 AGT CTSK IL6
2.97328e-05	15	700	4.15515	GO:0030003 cellular cation homeostasis	CA2 CA7 GPR35 P2RX4 BCL2 CFTR BAX MAPK1 HIF1A MAPK3 AGT EGLN1 SOD1 HMOX1 ESR1
3.00333e-05	18	992	3.51847	GO:0006974 cellular response to DNA damage stimulus	TDP1 BAX APEX1 PCNA CASP9 PARP1 CDK1 BCL2 SIRT1 MAPK3 CCND1 CDKN1A EGFR MAPK1 HMOX1 MAPK14 CDK2 CASP3
3.03707e-05	7	122	11.1258	GO:0051897 positive regulation of protein kinase B signaling	MET VEGFA ITGB1 HSP90AA1 P2RX4 EGFR SRC
3.03707e-05	7	122	11.1258	GO:1990748 cellular detoxification	SOD3 SOD1 CAT PTGS2 GSR NFE2L2 ALB
3.08826e-05	11	369	5.78042	GO:0010506 regulation of autophagy	SIRT1 BCL2 HMOX1 HIF1A MAPK3 KDR GSK3B CAPN1 MET MAPK8 CASP3
3.09733e-05	10	298	6.50694	GO:0034612 response to tumor necrosis factor	CHUK SIRT1 RELA PTGS2 MAPK1 MAPK3 NFKB1 MAPK14 NFE2L2 CASP3
3.25726e-05	12	448	5.19393	GO:0050900 leukocyte migration	VEGFA LGALS3 IL6 IL1B P2RX4 CYP19A1 CNR2 MAPK1 MAPK3 ITGB1 HMOX1 SRC
3.35102e-05	7	124	10.9464	GO:0001952 regulation of cell-matrix adhesion	VEGFA PLAU KDR BCL2 SRC GSK3B DUSP3
3.35102e-05	7	124	10.9464	GO:0030518 intracellular steroid hormone receptor signaling pathway	ESR1 ESR2 AR SRC PARP1 SIRT1 PKN1
3.35195e-05	18	1001	3.48684	GO:0030097 hemopoiesis	IL1B KDR CASP3 SRC HIF1A ITGB1 VEGFA BAX TYRO3 SIRT1 SMAD7 MAPK14 NFE2L2 IL6 BCL2 SOD1 CASP9 PARP1
3.37003e-05	11	373	5.71843	GO:0001655 urogenital system development	AGT BAX ESR1 SMAD7 CAT CASP9 CYP19A1 HPGD AR BCL2 VEGFA
3.37003e-05	4	21	36.9346	GO:0051882 mitochondrial depolarization	PARP1 KDR SRC BCL2
3.37003e-05	4	21	36.9346	GO:2001026 regulation of endothelial cell chemotaxis	VEGFA KDR MET P2RX4
3.43962e-05	12	451	5.15938	GO:0042176 regulation of protein catabolic process	GSK3B SMAD7 IL1B EGFR NOS2 MAPK9 AURKA EGLN1 RELA HSP90AA1 NFE2L2 CDK2
3.47036e-05	14	620	4.37854	GO:0001819 positive regulation of cytokine production	NOS2 HSP90AA1 HIF1A IL1B IL6 SOD1 PTGS2 SIRT1 RELA SRC MAPK14 CHUK HMOX1 AGT
3.8039e-05	11	378	5.64279	GO:0045787 positive regulation of cell cycle	CDC25B DUSP3 CCND1 CDC25C AURKB APEX1 CDK1 SRC IL1B EGFR AURKA
3.85293e-05	15	717	4.05663	GO:0006873 cellular ion homeostasis	CA2 CA7 GPR35 P2RX4 BCL2 CFTR BAX MAPK1 HIF1A MAPK3 AGT EGLN1 SOD1 HMOX1 ESR1
3.97693e-05	15	719	4.04534	GO:0043408 regulation of MAPK cascade	DUSP3 VEGFA IL1B KDR IL6 NTRK3 EGFR XDH MAPK1 MAPK3 SOD1 AR GPBAR1 SRC AGT
3.98385e-05	35	3120	2.17524	GO:0051641 cellular localization	GSK3B STAR AURKB HSP90AA1 VEGFA LGALS3 P2RX4 EGFR ITGB1 ALB AR CDK1 CFTR PTGS2 BAX AURKA TYRO3 MAPK1 HMOX1 HIF1A KLF5 MAPK3 PPARD MAPK14 CDKN1A AGT SOD1 PARP1 BCL2 TH SRC ESR1 CHRNB4 IL1B MAPK8
3.9892e-05	6	83	14.0174	GO:0006809 nitric oxide biosynthetic process	NOS2 IL1B PTGS2 HSP90AA1 AGT P2RX4
3.9892e-05	6	83	14.0174	GO:0048678 response to axon injury	BAX P2RX4 NTRK3 SOD1 CDK1 BCL2
4.02298e-05	4	22	35.2558	GO:0015732 prostaglandin transport	NOS2 PTGS2 IL1B P2RX4
4.02298e-05	4	22	35.2558	GO:0090050 positive regulation of cell migration involved in sprouting angiogenesis	VEGFA PTGS2 HMOX1 KDR
4.24829e-05	26	1937	2.60278	GO:0007049 cell cycle	AURKA CDC25B DUSP3 CCND1 CDK2 CDC25C CDK1 AURKB SIRT1 CDKN1A HPGD PTGS2 BAX MAPK1 APEX1 MAPK3 MAPK14 PCNA ITGB1 CASP3 WEE1 BCL2 SRC IL1B EGFR GRK5
4.43087e-05	33	2859	2.23817	GO:0006366 transcription by RNA polymerase II	ESR1 HIF1A KLF5 NFKB1 PPARGC1A PPARD NFE2L2 ESR2 NR1I3 NR1I2 AR RELA CHUK SIRT1 APEX1 SMAD7 MET CCND1 VEGFA PKN1 IL6 PARP1 EGFR AURKB HMOX1 MAPK14 CDK2 IL1B PCNA EGLN1 MAPK3 LITAF TRIM24
4.43087e-05	7	130	10.4411	GO:0010565 regulation of cellular ketone metabolic process	PPARD STAR PTGS2 ACACB SIRT1 IL1B PPARGC1A
4.43087e-05	7	130	10.4411	GO:0097237 cellular response to toxic substance	SOD3 SOD1 CAT PTGS2 GSR NFE2L2 ALB
4.45568e-05	17	922	3.57529	GO:0001817 regulation of cytokine production	LITAF NOS2 HSP90AA1 HIF1A MAPK14 IL1B IL6 SOD1 PTGS2 SIRT1 HMOX1 SMAD7 NFKB1 RELA SRC CHUK AGT
4.45568e-05	19	1130	3.26038	GO:0051241 negative regulation of multicellular organismal process	PLAU SMAD7 TFPI PTGS2 HMOX1 HIF1A NFKB1 IL1B AGT NTRK3 SOD1 CTSK BCL2 GPR35 P2RX4 GLRA1 EGFR IL6 GSK3B
4.47667e-05	18	1025	3.40519	GO:0044087 regulation of cellular component biogenesis	HSP90AA1 GSK3B BAX ESR1 MET VEGFA CDK2 IL1B KDR LGALS3 MAPK9 KLF5 NTRK3 PARP1 GPBAR1 SRC AGT DUSP3
4.49363e-05	11	386	5.52584	GO:0015711 organic anion transport	CFTR SLC2A1 SLC6A5 NOS2 PTGS2 IL1B AGT ITGB1 CA4 P2RX4 AKR1C1
4.49363e-05	11	386	5.52584	GO:0051098 regulation of binding	GSK3B BAX AURKA MET MAPK8 AURKB HMOX1 MAPK3 PARP1 SRC CDKN1A
4.49363e-05	6	85	13.6875	GO:0070227 lymphocyte apoptotic process	BAX LGALS3 AURKB HIF1A PKN1 BCL2
4.58896e-05	11	387	5.51156	GO:0042326 negative regulation of phosphorylation	SIRT1 SMAD7 CDKN1A NTRK3 XDH BAX PKN1 IL1B CASP3 AGT DUSP3
4.58896e-05	7	131	10.3614	GO:0046683 response to organophosphorus	P2RX4 CFTR PTGS2 APEX1 IL1B SOD1 AKR1C1
4.76105e-05	6	86	13.5284	GO:0010833 telomere maintenance via telomere lengthening	HSP90AA1 MAPK1 MAPK3 AURKB SRC PARP1
4.76105e-05	6	86	13.5284	GO:1903201 regulation of oxidative stress-induced cell death	HIF1A PARP1 NFE2L2 SIRT1 MET SOD1
4.78574e-05	8	186	8.34008	GO:0006109 regulation of carbohydrate metabolic process	HIF1A SIRT1 NFKB1 ACACB GPT SRC GSK3B PPARGC1A
4.90091e-05	17	930	3.54453	GO:0001816 cytokine production	LITAF NOS2 HSP90AA1 HIF1A MAPK14 IL1B IL6 SOD1 PTGS2 SIRT1 HMOX1 SMAD7 NFKB1 RELA SRC CHUK AGT
5.0066e-05	7	133	10.2056	GO:0001101 response to acid chemical	GLRA1 VEGFA PCNA EGFR CASP3 BCL2 TH
5.0066e-05	5	50	19.3907	GO:0006692 prostanoid metabolic process	PTGS2 HPGD AKR1C1 SIRT1 IL1B
5.0066e-05	5	50	19.3907	GO:0006693 prostaglandin metabolic process	PTGS2 HPGD AKR1C1 SIRT1 IL1B
5.19042e-05	32	2747	2.25883	GO:0006357 regulation of transcription by RNA polymerase II	ESR1 HIF1A KLF5 NFKB1 PPARGC1A PPARD NFE2L2 ESR2 NR1I3 NR1I2 AR RELA CHUK SIRT1 APEX1 SMAD7 MET CCND1 VEGFA PKN1 IL6 PARP1 EGFR AURKB HMOX1 MAPK14 CDK2 IL1B PCNA EGLN1 MAPK3 LITAF
5.21093e-05	17	935	3.52558	GO:0071345 cellular response to cytokine stimulus	IL1B CHUK SIRT1 HIF1A IL6 RELA GPR35 SRC NOS2 MAPK1 SMAD7 KLF5 MAPK3 NFKB1 MAPK14 NFE2L2 GSK3B
5.23132e-05	7	134	10.1295	GO:0045931 positive regulation of mitotic cell cycle	CDC25B DUSP3 CCND1 CDC25C APEX1 CDK1 EGFR
5.23403e-05	14	646	4.20231	GO:0051345 positive regulation of hydrolase activity	CASP9 BAX VEGFA CTSD PCNA NTRK3 XDH AGT GSK3B SIRT1 MAPK8 ITGB1 ESR1 EGFR
5.34281e-05	6	88	13.2209	GO:0033273 response to vitamin	PTGS2 CCND1 PPARD BCHE CAT TRIM24
5.463e-05	5	51	19.0105	GO:1903793 positive regulation of anion transport	CFTR IL1B AGT ITGB1 P2RX4
5.67404e-05	6	89	13.0724	GO:0030641 regulation of cellular pH	CA2 CA7 BCL2 CFTR MAPK1 MAPK3
5.67404e-05	6	89	13.0724	GO:0046209 nitric oxide metabolic process	NOS2 IL1B PTGS2 HSP90AA1 AGT P2RX4
6.03203e-05	6	90	12.9271	GO:0019217 regulation of fatty acid metabolic process	PPARD PTGS2 ACACB SIRT1 IL1B PPARGC1A
6.03203e-05	6	90	12.9271	GO:2001057 reactive nitrogen species metabolic process	NOS2 IL1B PTGS2 HSP90AA1 AGT P2RX4
6.08823e-05	3	8	72.715	GO:0031077 post-embryonic camera-type eye development	BAX KDR VEGFA
6.08823e-05	3	8	72.715	GO:0032847 regulation of cellular pH reduction	BCL2 CA2 CA7
6.08823e-05	3	8	72.715	GO:0090400 stress-induced premature senescence	SIRT1 MAPK14 CDKN1A
6.17599e-05	11	401	5.31914	GO:0071900 regulation of protein serine/threonine kinase activity	CCND1 SIRT1 VEGFA IL1B NTRK3 EGFR SRC CDKN1A CASP3 AGT CDC25C
6.29344e-05	9	257	6.79051	GO:0048863 stem cell differentiation	ESR1 MAPK1 HIF1A MAPK3 MAPK14 NFE2L2 ITGB1 BCL2 GSK3B
6.35155e-05	10	327	5.92987	GO:0048872 homeostasis of number of cells	CASP3 HIF1A IL6 BAX MAPK14 PKN1 SOD1 BCL2 HMOX1 VEGFA
6.35155e-05	6	91	12.7851	GO:1900182 positive regulation of protein localization to nucleus	PTGS2 HSP90AA1 MAPK14 PARP1 CDK1 SRC
6.40955e-05	4	25	31.0251	GO:0010623 programmed cell death involved in cell development	BAX IL1B SOD1 BCL2
6.40955e-05	4	25	31.0251	GO:1901522 positive regulation of transcription from RNA polymerase II promoter involved in cellular response to chemical stimulus	HIF1A NFE2L2 VEGFA RELA
6.45456e-05	5	53	18.2931	GO:0045429 positive regulation of nitric oxide biosynthetic process	IL1B PTGS2 HSP90AA1 AGT P2RX4
7.07146e-05	5	54	17.9543	GO:0051972 regulation of telomerase activity	HSP90AA1 MAPK1 MAPK3 AURKB SRC
7.20708e-05	8	198	7.83462	GO:0002262 myeloid cell homeostasis	CASP3 HIF1A IL6 BAX MAPK14 SOD1 HMOX1 VEGFA
7.20708e-05	8	198	7.83462	GO:0061138 morphogenesis of a branching epithelium	AGT ESR1 KDR AR BCL2 SRC MET VEGFA
7.28659e-05	24	1756	2.65021	GO:0009890 negative regulation of biosynthetic process	SIRT1 PPARD NR1I3 NR1I2 NFKB1 SMAD7 CCND1 VEGFA IL6 ESR2 SOD1 AR RELA AURKB APEX1 KLF5 TRIM24 CDK2 PCNA SRC ESR1 CDKN1A PARP1 GSK3B
7.36172e-05	7	142	9.55878	GO:0001889 liver development	MET AURKA HMOX1 CCND1 PCNA RELA IL6
7.43754e-05	8	199	7.79525	GO:0032200 telomere organization	HSP90AA1 APEX1 PCNA MAPK1 MAPK3 AURKB SRC PARP1
7.43891e-05	4	26	29.8318	GO:0001783 B cell apoptotic process	BAX AURKB PKN1 BCL2
7.51278e-05	6	94	12.377	GO:0019915 lipid storage	PPARD NFKB1 IL1B ACACB SIRT1 IL6
7.62504e-05	5	55	17.6279	GO:0007566 embryo implantation	PTGS2 PPARD SOD1 VEGFA IL1B
7.62504e-05	5	55	17.6279	GO:1904407 positive regulation of nitric oxide metabolic process	IL1B PTGS2 HSP90AA1 AGT P2RX4
7.64957e-05	10	335	5.78826	GO:0016236 macroautophagy	SIRT1 HMOX1 HIF1A MAPK3 CTSD KDR CAPN1 MAPK8 CASP3 SRC
8.1676e-05	43	4425	1.88429	GO:0034654 nucleobase-containing compound biosynthetic process	NOS2 ESR1 SIRT1 HIF1A KLF5 NFKB1 PPARGC1A PPARD NFE2L2 PCNA ESR2 NR1I3 NR1I2 AR RELA CHUK HSP90AA1 APEX1 SMAD7 MET CCND1 VEGFA PKN1 IL1B AGT EGLN1 IL6 PARP1 EGFR AURKB ACACB HMOX1 MAPK3 MAPK14 CAT TRIM24 CDK2 CDKN1A SRC MAPK1 LITAF MAPK9 MAPK8
8.32366e-05	7	145	9.36102	GO:0061008 hepaticobiliary system development	MET AURKA HMOX1 CCND1 PCNA RELA IL6
8.35445e-05	12	498	4.67245	GO:0023061 signal release	GSK3B NOS2 IL1B IL6 CYP19A1 CFTR PTGS2 HIF1A PPARD AGT CHRNB4 P2RX4
8.57754e-05	4	27	28.7269	GO:0070498 interleukin-1-mediated signaling pathway	IL1B RELA MAPK3 IL6
8.72747e-05	9	269	6.48759	GO:0005996 monosaccharide metabolic process	SIRT1 PPARGC1A ACACB MAPK14 GPT SRC PPARD GSK3B SLC2A1
8.72747e-05	3	9	64.6356	GO:0009820 alkaloid metabolic process	CYP3A4 TH BCHE
8.96181e-05	5	57	17.0094	GO:0002042 cell migration involved in sprouting angiogenesis	VEGFA PTGS2 KDR ITGB1 HMOX1
8.96181e-05	26	2031	2.48231	GO:0006952 defense response	NOS2 PPARD IL1B RELA SRC HSP90AA1 HIF1A MAPK14 IL6 BCL2 PTGS2 ESR1 TYRO3 MAPK3 NFKB1 NFE2L2 LGALS3 PRCP CYP19A1 SOD1 ITGB1 CNR2 HMOX1 ERAP1 AGT CHUK
8.97785e-05	7	147	9.23366	GO:0098754 detoxification	SOD3 SOD1 CAT PTGS2 GSR NFE2L2 ALB
8.97785e-05	7	147	9.23366	GO:1900180 regulation of protein localization to nucleus	PTGS2 HSP90AA1 MAPK14 PARP1 CDK1 SRC GSK3B
9.30678e-05	6	98	11.8718	GO:1900407 regulation of cellular response to oxidative stress	HIF1A NFE2L2 PARP1 SIRT1 MET SOD1
9.30678e-05	6	98	11.8718	GO:1901992 positive regulation of mitotic cell cycle phase transition	CDC25B CCND1 CDC25C APEX1 EGFR CDK1
9.42573e-05	15	781	3.7242	GO:0010564 regulation of cell cycle process	AURKA CDC25B CCND1 CDK2 CDC25C CDK1 AURKB SIRT1 CDKN1A APEX1 MAPK14 BCL2 IL1B EGFR WEE1
9.45496e-05	13	593	4.25091	GO:1903530 regulation of secretion by cell	GSK3B IL1B IL6 CYP19A1 CFTR HMOX1 HIF1A PPARD AGT NOS2 CHRNB4 P2RX4 ACHE
9.50962e-05	22	1546	2.75935	GO:0051253 negative regulation of RNA metabolic process	SIRT1 PPARD NR1I3 NR1I2 NFKB1 SMAD7 CCND1 VEGFA ESR2 RELA AURKB APEX1 KLF5 TRIM24 CDK2 PCNA SRC IL6 ESR1 AR MAPK14 PARP1
9.55477e-05	8	207	7.49398	GO:0006006 glucose metabolic process	SIRT1 PPARGC1A ACACB MAPK14 GPT SRC PPARD GSK3B
9.61833e-05	5	58	16.7161	GO:0030520 intracellular estrogen receptor signaling pathway	ESR1 ESR2 AR PARP1 SRC
9.71523e-05	4	28	27.701	GO:0033598 mammary gland epithelial cell proliferation	BAX ESR1 MAPK1 CCND1
9.71523e-05	4	28	27.701	GO:0035767 endothelial cell chemotaxis	VEGFA KDR MET P2RX4
9.71661e-05	6	99	11.7519	GO:0006885 regulation of pH	CA2 CA7 BCL2 CFTR MAPK1 MAPK3
9.71661e-05	6	99	11.7519	GO:0048661 positive regulation of smooth muscle cell proliferation	HMOX1 IL6 PTGS2 AGT HPGD SRC
9.79503e-05	8	208	7.45795	GO:0043393 regulation of protein binding	GSK3B BAX AURKA MAPK8 AURKB MAPK3 SRC CDKN1A
9.81967e-05	9	274	6.3692	GO:0090068 positive regulation of cell cycle process	CDC25B CCND1 CDC25C AURKB APEX1 IL1B EGFR CDK1 AURKA
9.96173e-05	10	347	5.58809	GO:0050890 cognition	PTGS2 HIF1A BCHE AGT ITGB1 CASP3 TH SRC EGFR MAPK1
0.000101036	23	1674	2.66419	GO:0045934 negative regulation of nucleobase-containing compound metabolic process	SIRT1 PPARD NR1I3 NR1I2 NFKB1 SMAD7 CCND1 VEGFA ESR2 RELA AURKB APEX1 KLF5 TRIM24 CDK2 PCNA SRC IL6 ESR1 CDKN1A PARP1 AR MAPK14
0.000103817	23	1677	2.65943	GO:0006811 ion transport	CFTR SLC2A1 CHRNB4 LGALS3 GLRA1 SCN3A SLC6A5 NOS2 BAX CA2 P2RX4 BCL2 PTGS2 GRIA2 CDK2 IL1B AGT ITGB1 CA7 CA4 GPR35 CAPN1 AKR1C1
0.000107535	17	996	3.30965	GO:0000278 mitotic cell cycle	AURKA CDC25B DUSP3 CCND1 CDK2 CDC25C CDK1 AURKB SIRT1 CDKN1A APEX1 PCNA ITGB1 WEE1 BCL2 IL1B EGFR
0.000109244	10	351	5.52441	GO:0032386 regulation of intracellular transport	GSK3B PTGS2 HSP90AA1 MAPK1 MAPK3 MAPK14 CDK1 SRC IL1B MAPK8
0.000110205	4	29	26.7458	GO:0010575 positive regulation of vascular endothelial growth factor production	HIF1A IL1B PTGS2 IL6
0.000110205	4	29	26.7458	GO:0010971 positive regulation of G2/M transition of mitotic cell cycle	CDC25B CDC25C CCND1 CDK1
0.000110763	8	212	7.31724	GO:0001763 morphogenesis of a branching structure	AGT ESR1 KDR AR BCL2 SRC MET VEGFA
0.000110847	27	2190	2.39063	GO:0006955 immune response	DUSP3 CTSK RELA SRC IL1B IL6 HSP90AA1 BAX SIRT1 NOS2 ESR1 TYRO3 MAPK1 HMOX1 SMAD7 NFE2L2 PKN1 LGALS3 ERAP1 LITAF BCL2 MAPK9 DPP8 MAPK8 MAPK14 CNR2 CHUK
0.000110847	5	60	16.1589	GO:0010883 regulation of lipid storage	PPARD NFKB1 ACACB SIRT1 IL6
0.000111885	7	153	8.87155	GO:0035051 cardiocyte differentiation	MAPK1 MAPK3 AGT ITGB1 CDK1 EGFR VEGFA
0.000118019	3	10	58.172	GO:0031392 regulation of prostaglandin biosynthetic process	PTGS2 SIRT1 IL1B
0.000118019	3	10	58.172	GO:0060056 mammary gland involution	CAPN1 BAX NFKB1
0.000119312	5	61	15.894	GO:1904705 regulation of vascular associated smooth muscle cell proliferation	HMOX1 AGT HPGD SRC CDKN1A
0.000120449	43	4503	1.85165	GO:0018130 heterocycle biosynthetic process	NOS2 ESR1 SIRT1 HIF1A KLF5 NFKB1 PPARGC1A PPARD NFE2L2 PCNA ESR2 NR1I3 NR1I2 AR RELA CHUK HSP90AA1 APEX1 SMAD7 MET CCND1 VEGFA PKN1 IL1B AGT EGLN1 IL6 PARP1 EGFR AURKB ACACB HMOX1 MAPK3 MAPK14 CAT TRIM24 CDK2 CDKN1A SRC MAPK1 LITAF MAPK9 MAPK8
0.000121177	10	356	5.44682	GO:0060562 epithelial tube morphogenesis	VEGFA AGT ESR1 HIF1A KDR CASP3 AR BCL2 SRC MET
0.000123401	9	283	6.16665	GO:0061448 connective tissue development	SIRT1 HIF1A SMAD7 MAPK3 PPARGC1A PPARD MAPK14 MMP13 CTSK
0.000124707	8	216	7.18173	GO:0007623 circadian rhythm	NOS2 MAPK9 SIRT1 PPARGC1A TH CDK1 GSK3B MAPK8
0.00012799	5	62	15.6376	GO:0019748 secondary metabolic process	AKR1C1 NFE2L2 BCL2 TH CYP3A4
0.00012799	5	62	15.6376	GO:0032768 regulation of monooxygenase activity	IL1B NFKB1 EGFR CNR2 HIF1A
0.000132088	11	440	4.84767	GO:0003012 muscle system process	PTGS2 HSP90AA1 SMAD7 CHRNB4 AGT SOD1 PARP1 P2RX4 GLRA1 IL1B HMOX1
0.000132088	10	360	5.3863	GO:0019216 regulation of lipid metabolic process	PPARD STAR NFKB1 IL1B SOD1 PTGS2 ACACB SIRT1 SRC PPARGC1A
0.000133831	18	1124	3.10527	GO:0030163 protein catabolic process	CTSK GSK3B SMAD7 NFE2L2 CTSD IL1B EGFR NOS2 MAPK9 AURKA TRIM24 EGLN1 CASP3 RELA DPP7 HSP90AA1 SIRT1 CDK2
0.000134212	30	2618	2.222	GO:0007399 nervous system development	GSK3B TYRO3 MET NTRK3 CASP3 IL6 HSP90AA1 BAX AURKA MAPK1 HIF1A MAPK3 CCND1 PPARD BCHE NFE2L2 SLC2A1 IL1B P2RX4 AGT SOD1 EGFR ITGB1 WEE1 BCL2 TH SRC VEGFA ACHE CDK1
0.000134491	7	158	8.59081	GO:0007584 response to nutrient	PTGS2 HMOX1 CCND1 PPARD BCHE CAT TRIM24
0.000134491	10	361	5.37138	GO:0031647 regulation of protein stability	HSP90AA1 SIRT1 SMAD7 CASP3 TRIM24 BCL2 SRC AURKA MAPK1 PPARGC1A
0.000136463	5	63	15.3894	GO:0035924 cellular response to vascular endothelial growth factor stimulus	VEGFA KDR XDH MAPK14 RELA
0.000136463	5	63	15.3894	GO:0070542 response to fatty acid	SCD AKR1C1 PTGS2 CAT SRC
0.000136463	5	63	15.3894	GO:1990874 vascular associated smooth muscle cell proliferation	HMOX1 AGT HPGD SRC CDKN1A
0.000137356	12	528	4.40697	GO:0043410 positive regulation of MAPK cascade	VEGFA IL1B KDR IL6 NTRK3 EGFR XDH SOD1 AR GPBAR1 SRC MAPK3
0.000138556	11	443	4.81484	GO:0045860 positive regulation of protein kinase activity	HSP90AA1 CCND1 VEGFA CDKN1A IL1B NTRK3 EGFR SRC SIRT1 CDC25B AGT
0.000138754	7	159	8.53678	GO:0070555 response to interleukin-1	IL1B RELA HIF1A NFKB1 MAPK3 SRC IL6
0.000138936	8	220	7.05116	GO:0072330 monocarboxylic acid biosynthetic process	PTGS2 SCD HSD17B10 STAR ACACB SIRT1 IL1B CYP3A4
0.000143313	8	221	7.01925	GO:1901888 regulation of cell junction assembly	VEGFA IL1B KDR NTRK3 GPBAR1 SRC AGT DUSP3
0.000145859	17	1024	3.21916	GO:0000122 negative regulation of transcription by RNA polymerase II	PPARD NR1I3 NR1I2 NFKB1 SIRT1 SMAD7 CCND1 VEGFA ESR2 RELA AURKB KLF5 CDK2 PCNA ESR1 AR PARP1
0.000149174	9	291	5.99712	GO:0090596 sensory organ morphogenesis	BAX MAPK1 HIF1A MAPK3 KDR SOD1 BCL2 TH VEGFA
0.0001495	6	108	10.7726	GO:0048144 fibroblast proliferation	BAX ESR1 AGT EGFR CDK1 CDKN1A
0.0001495	6	108	10.7726	GO:1902882 regulation of response to oxidative stress	HIF1A NFE2L2 PARP1 SIRT1 MET SOD1
0.0001495	6	108	10.7726	GO:2001243 negative regulation of intrinsic apoptotic signaling pathway	BCL2 SRC HIF1A PTGS2 SIRT1 NFE2L2
0.000153571	18	1138	3.06707	GO:0006259 DNA metabolic process	TDP1 APEX1 PCNA PARP1 HSP90AA1 VEGFA EGFR SIRT1 PPARGC1A CDK2 CDKN1A CDK1 SRC BAX MAPK1 MAPK3 IL6 AURKB
0.000154087	3	11	52.8837	GO:0060068 vagina development	BAX ESR1 TYRO3
0.000154087	3	11	52.8837	GO:0072584 caveolin-mediated endocytosis	MAPK1 MAPK3 SRC
0.000154087	3	11	52.8837	GO:2001225 regulation of chloride transport	CFTR CA2 CA7
0.000154214	30	2642	2.20182	GO:0008104 protein localization	HSP90AA1 GSK3B MAPK8 VEGFA CTSD IL1B LGALS3 IL6 EGFR ITGB1 AR CDK1 CFTR MAPK9 PTGS2 BAX AURKA HIF1A KLF5 PPARD MAPK14 CDKN1A AGT PARP1 BCL2 SRC NOS2 ESR1 AURKB ACHE
0.000154214	4	32	24.2383	GO:0010039 response to iron ion	BCL2 HMOX1 CCND1 HIF1A
0.000154214	8	224	6.92524	GO:0043281 regulation of cysteine-type endopeptidase activity involved in apoptotic process	CASP9 BAX VEGFA CTSD XDH PTGS2 SIRT1 SRC
0.000154214	5	65	14.9159	GO:0043620 regulation of DNA-templated transcription in response to stress	HIF1A HMOX1 NFE2L2 VEGFA RELA
0.000154214	4	32	24.2383	GO:1902751 positive regulation of cell cycle G2/M phase transition	CDC25B CDC25C CCND1 CDK1
0.000154214	5	65	14.9159	GO:1905517 macrophage migration	LGALS3 P2RX4 CYP19A1 MAPK1 MAPK3
0.000154869	6	109	10.6738	GO:0032963 collagen metabolic process	MMP13 IL6 CTSK ITGB1 HIF1A PPARD
0.000155119	11	450	4.73994	GO:0009615 response to virus	HSP90AA1 BAX HIF1A IL6 BCL2 NFKB1 IL1B SRC MAPK14 CHUK RELA
0.000157708	14	724	3.74958	GO:0002694 regulation of leukocyte activation	DUSP3 IL1B IL6 TYRO3 HMOX1 SMAD7 PKN1 CDKN1A CASP3 CNR2 LGALS3 BCL2 SOD1 SRC
0.000157708	7	163	8.32729	GO:0016125 sterol metabolic process	SOD1 CFTR CAT STAR CYP3A4 PPARD CYP19A1
0.000158225	38	3797	1.9406	GO:0006355 regulation of transcription DNA-templated	ESR1 SIRT1 HIF1A KLF5 NFKB1 PPARGC1A PPARD NFE2L2 ESR2 NR1I3 NR1I2 AR RELA CHUK APEX1 SMAD7 MET CCND1 VEGFA PKN1 IL1B AGT EGLN1 IL6 PARP1 EGFR AURKB HMOX1 MAPK3 MAPK14 CAT TRIM24 CDK2 PCNA SRC LITAF MAPK9 MAPK8
0.000158943	38	3798	1.94009	GO:1903506 regulation of nucleic acid-templated transcription	ESR1 SIRT1 HIF1A KLF5 NFKB1 PPARGC1A PPARD NFE2L2 ESR2 NR1I3 NR1I2 AR RELA CHUK APEX1 SMAD7 MET CCND1 VEGFA PKN1 IL1B AGT EGLN1 IL6 PARP1 EGFR AURKB HMOX1 MAPK3 MAPK14 CAT TRIM24 CDK2 PCNA SRC LITAF MAPK9 MAPK8
0.000160717	15	825	3.52558	GO:1903047 mitotic cell cycle process	AURKA CDC25B CCND1 CDK2 CDC25C CDK1 AURKB CDKN1A APEX1 PCNA ITGB1 BCL2 IL1B EGFR WEE1
0.000161261	12	539	4.31703	GO:0044089 positive regulation of cellular component biogenesis	HSP90AA1 GSK3B BAX ESR1 VEGFA CDK2 KDR LGALS3 MAPK9 SRC AGT MET
0.000163797	5	66	14.6899	GO:0070228 regulation of lymphocyte apoptotic process	LGALS3 AURKB BAX HIF1A BCL2
0.000166803	38	3807	1.9355	GO:2001141 regulation of RNA biosynthetic process	ESR1 SIRT1 HIF1A KLF5 NFKB1 PPARGC1A PPARD NFE2L2 ESR2 NR1I3 NR1I2 AR RELA CHUK APEX1 SMAD7 MET CCND1 VEGFA PKN1 IL1B AGT EGLN1 IL6 PARP1 EGFR AURKB HMOX1 MAPK3 MAPK14 CAT TRIM24 CDK2 PCNA SRC LITAF MAPK9 MAPK8
0.000168675	7	165	8.22635	GO:0055067 monovalent inorganic cation homeostasis	CA2 CA7 BCL2 CFTR MAPK1 MAPK3 AGT
0.000168851	6	111	10.4814	GO:0051341 regulation of oxidoreductase activity	IL1B NFKB1 EGFR CNR2 HIF1A AGT
0.000171014	4	33	23.5039	GO:0010574 regulation of vascular endothelial growth factor production	HIF1A IL1B IL6 PTGS2
0.000171014	4	33	23.5039	GO:0033198 response to ATP	P2RX4 PTGS2 IL1B SOD1
0.000174033	7	166	8.17679	GO:0010821 regulation of mitochondrion organization	BAX HIF1A PPARGC1A KDR GSK3B AURKA MAPK8
0.000174033	7	166	8.17679	GO:0090316 positive regulation of intracellular protein transport	GSK3B PTGS2 HSP90AA1 MAPK14 CDK1 IL1B MAPK8
0.000174154	5	67	14.4707	GO:1904356 regulation of telomere maintenance via telomere lengthening	MAPK1 MAPK3 AURKB SRC PARP1
0.000174398	11	457	4.66734	GO:0034329 cell junction assembly	VEGFA IL1B KDR NTRK3 BCL2 GPBAR1 SRC AGT SMAD7 DUSP3 ACHE
0.000175794	6	112	10.3879	GO:2000106 regulation of leukocyte apoptotic process	LGALS3 AURKB BAX SIRT1 HIF1A BCL2
0.0001846	6	113	10.2959	GO:0046822 regulation of nucleocytoplasmic transport	GSK3B PTGS2 HSP90AA1 MAPK14 CDK1 IL1B
0.000186147	8	231	6.71539	GO:0009743 response to carbohydrate	CFTR PTGS2 HIF1A PPARD CAT IL1B CASP3 TH
0.000186259	7	168	8.07945	GO:0048639 positive regulation of developmental growth	ACACB SMAD7 PPARD MAPK14 CDK1 BCL2 VEGFA
0.000190449	4	34	22.8126	GO:0007263 nitric oxide mediated signal transduction	NOS2 VEGFA EGFR AGT
0.00019464	3	12	48.4767	GO:0043619 regulation of transcription from RNA polymerase II promoter in response to oxidative stress	HIF1A HMOX1 NFE2L2
0.00019464	3	12	48.4767	GO:0060736 prostate gland growth	ESR1 CYP19A1 AR
0.00019464	3	12	48.4767	GO:1903961 positive regulation of anion transmembrane transport	CFTR AGT ITGB1
0.00019464	3	12	48.4767	GO:2001279 regulation of unsaturated fatty acid biosynthetic process	PTGS2 SIRT1 IL1B
0.000197432	5	69	14.0512	GO:0006801 superoxide metabolic process	SOD3 SOD1 NOS2 NFE2L2 AGT
0.000197432	5	69	14.0512	GO:0045428 regulation of nitric oxide biosynthetic process	IL1B PTGS2 HSP90AA1 AGT P2RX4
0.000198273	7	170	7.9844	GO:0007292 female gamete generation	PTGS2 AURKA SIRT1 CDC25B BCL2 SRC HPGD
0.000198273	7	170	7.9844	GO:0035637 multicellular organismal signaling	SCN3A CHRNB4 P2RX4 AGT SOD1 GLRA1 GPR35
0.000199505	19	1280	2.8783	GO:0001775 cell activation	TYRO3 DUSP3 IL1B ITGB1 IL6 BCL2 BAX HMOX1 SMAD7 KLF5 PKN1 CDKN1A CASP3 CNR2 LGALS3 SOD1 MAPK14 P2RX4 SRC
0.000206361	8	235	6.60108	GO:0002695 negative regulation of leukocyte activation	DUSP3 TYRO3 HMOX1 SMAD7 PKN1 CASP3 CNR2 LGALS3
0.000206361	14	745	3.64389	GO:0043269 regulation of ion transport	LGALS3 CFTR CA2 P2RX4 BCL2 PTGS2 BAX IL1B AGT ITGB1 SCN3A CA7 GPR35 CAPN1
0.000209665	16	952	3.25894	GO:0019953 sexual reproduction	CFTR PTGS2 BAX AURKA TYRO3 SIRT1 CDC25B SOD1 GLRA1 ITGB1 CDC25C AR BCL2 SRC HPGD CDK1
0.000212409	10	385	5.03654	GO:0031589 cell-substrate adhesion	ITGB1 VEGFA PLAU KDR TYRO3 PPARD BCL2 SRC GSK3B DUSP3
0.000212409	13	650	3.87814	GO:0051046 regulation of secretion	GSK3B IL1B IL6 CYP19A1 CFTR HMOX1 HIF1A PPARD AGT NOS2 CHRNB4 P2RX4 ACHE
0.000214167	11	469	4.54792	GO:0032102 negative regulation of response to external stimulus	PPARD PLAU TFPI TYRO3 NFKB1 CYP19A1 SOD1 CNR2 DUSP3 MAPK14 SRC
0.000214167	14	748	3.62927	GO:0045596 negative regulation of cell differentiation	SMAD7 VEGFA XDH SIRT1 MAPK1 CCND1 PPARD NFE2L2 NTRK3 ITGB1 GSK3B EGFR IL6 IL1B
0.000217855	6	117	9.94394	GO:0000079 regulation of cyclin-dependent protein serine/threonine kinase activity	CCND1 CDKN1A CASP3 SRC EGFR CDC25C
0.000217855	6	117	9.94394	GO:0033559 unsaturated fatty acid metabolic process	PTGS2 SCD HPGD AKR1C1 SIRT1 IL1B
0.000221121	13	653	3.86032	GO:0002521 leukocyte differentiation	IL1B SRC ITGB1 VEGFA BAX TYRO3 SIRT1 SMAD7 MAPK14 IL6 BCL2 SOD1 PARP1
0.000226073	7	174	7.80085	GO:2000045 regulation of G1/S transition of mitotic cell cycle	CCND1 CDKN1A APEX1 BCL2 EGFR CDK2 WEE1
0.000227245	6	118	9.85967	GO:0001776 leukocyte homeostasis	IL6 BAX HIF1A PKN1 CASP3 BCL2
0.000227245	6	118	9.85967	GO:0008630 intrinsic apoptotic signaling pathway in response to DNA damage	BAX CASP9 BCL2 SIRT1 HMOX1 CDKN1A
0.000228307	8	239	6.4906	GO:0000082 G1/S transition of mitotic cell cycle	CCND1 CDK2 CDKN1A APEX1 ITGB1 BCL2 EGFR WEE1
0.000228307	8	239	6.4906	GO:0090257 regulation of muscle system process	PTGS2 HSP90AA1 SMAD7 CHRNB4 AGT SOD1 PARP1 P2RX4
0.000231339	4	36	21.5452	GO:0035633 maintenance of blood-brain barrier	PTGS2 VEGFA ITGB1 IL6
0.000233647	17	1071	3.07789	GO:0000902 cell morphogenesis	MET VEGFA KDR HSP90AA1 AURKA TYRO3 MAPK14 SOD1 EGFR ITGB1 WEE1 AR BCL2 SRC GSK3B CASP9 CASP3
0.000233647	15	857	3.39393	GO:0032940 secretion by cell	GSK3B NOS2 IL1B IL6 CYP19A1 CFTR PTGS2 TYRO3 HMOX1 HIF1A PPARD AGT CHRNB4 P2RX4 ACHE
0.000234789	5	72	13.4657	GO:0002260 lymphocyte homeostasis	BAX HIF1A PKN1 CASP3 BCL2
0.000234789	5	72	13.4657	GO:0080164 regulation of nitric oxide metabolic process	IL1B PTGS2 HSP90AA1 AGT P2RX4
0.000242704	3	13	44.7477	GO:0000012 single strand break repair	TDP1 PARP1 SIRT1
0.000246597	6	120	9.69534	GO:1904029 regulation of cyclin-dependent protein kinase activity	CCND1 CDKN1A CASP3 SRC EGFR CDC25C
0.000249236	5	73	13.2813	GO:0007004 telomere maintenance via telomerase	HSP90AA1 MAPK1 MAPK3 AURKB SRC
0.000249236	22	1665	2.56213	GO:0010558 negative regulation of macromolecule biosynthetic process	SIRT1 PPARD NR1I3 NR1I2 NFKB1 SMAD7 CCND1 VEGFA ESR2 AR RELA AURKB APEX1 KLF5 TRIM24 CDK2 PCNA SRC ESR1 CDKN1A GSK3B PARP1
0.000249236	5	73	13.2813	GO:0033143 regulation of intracellular steroid hormone receptor signaling pathway	PARP1 AR SRC SIRT1 PKN1
0.000254681	4	37	20.9629	GO:0045923 positive regulation of fatty acid metabolic process	PPARD PTGS2 IL1B PPARGC1A
0.000265447	5	74	13.1018	GO:0006278 RNA-templated DNA biosynthetic process	HSP90AA1 MAPK1 MAPK3 AURKB SRC
0.000268313	6	122	9.5364	GO:0010906 regulation of glucose metabolic process	SIRT1 ACACB GPT SRC GSK3B PPARGC1A
0.000270081	20	1431	2.71009	GO:0045892 negative regulation of transcription DNA-templated	SIRT1 PPARD NR1I3 NR1I2 NFKB1 SMAD7 CCND1 VEGFA ESR2 RELA AURKB APEX1 KLF5 TRIM24 CDK2 PCNA SRC ESR1 AR PARP1
0.000275036	20	1433	2.70631	GO:1903507 negative regulation of nucleic acid-templated transcription	SIRT1 PPARD NR1I3 NR1I2 NFKB1 SMAD7 CCND1 VEGFA ESR2 RELA AURKB APEX1 KLF5 TRIM24 CDK2 PCNA SRC ESR1 AR PARP1
0.000280071	20	1435	2.70253	GO:1902679 negative regulation of RNA biosynthetic process	SIRT1 PPARD NR1I3 NR1I2 NFKB1 SMAD7 CCND1 VEGFA ESR2 RELA AURKB APEX1 KLF5 TRIM24 CDK2 PCNA SRC ESR1 AR PARP1
0.000280459	4	38	20.4112	GO:0038179 neurotrophin signaling pathway	AGT CASP3 NTRK3 SRC
0.000280459	4	38	20.4112	GO:0051973 positive regulation of telomerase activity	HSP90AA1 MAPK1 MAPK3 AURKB
0.000280459	5	75	12.9271	GO:2000134 negative regulation of G1/S transition of mitotic cell cycle	CCND1 CDKN1A BCL2 CDK2 WEE1
0.000291062	6	124	9.38259	GO:0018107 peptidyl-threonine phosphorylation	GSK3B MAPK1 SMAD7 MAPK8 CDK1 BCL2
0.000291141	12	578	4.02575	GO:0007005 mitochondrion organization	CTSK BAX HSP90AA1 HIF1A PPARGC1A BCL2 KDR HSD17B10 GSK3B AURKA PARP1 MAPK8
0.000295752	8	249	6.22994	GO:0048762 mesenchymal cell differentiation	SMAD7 IL1B IL6 MAPK1 HIF1A MAPK3 BCL2 GSK3B
0.000299591	3	14	41.5515	GO:0060576 intestinal epithelial cell development	SRC HIF1A KLF5
0.000299591	3	14	41.5515	GO:0061418 regulation of transcription from RNA polymerase II promoter in response to hypoxia	HIF1A VEGFA NFE2L2
0.000299591	3	14	41.5515	GO:0071316 cellular response to nicotine	TH NFKB1 RELA
0.000302537	8	250	6.20502	GO:0019318 hexose metabolic process	SIRT1 PPARGC1A ACACB MAPK14 GPT SRC PPARD GSK3B
0.000303089	14	776	3.49832	GO:0008610 lipid biosynthetic process	PTGS2 SCD HSD17B3 STAR NFKB1 HSD17B10 SOD1 CFTR ACACB SIRT1 PPARD CYP19A1 CYP3A4 IL1B
0.000306817	4	39	19.8879	GO:0010907 positive regulation of glucose metabolic process	SIRT1 GPT SRC PPARGC1A
0.000306817	4	39	19.8879	GO:0090049 regulation of cell migration involved in sprouting angiogenesis	VEGFA PTGS2 HMOX1 KDR
0.000310269	29	2618	2.14794	GO:0071702 organic substance transport	CFTR CA2 SLC2A1 STAR SLC6A5 NFKB1 NOS2 HSP90AA1 GSK3B IL1B IL6 CYP19A1 PTGS2 BAX HIF1A PPARD MAPK14 NFE2L2 CDKN1A AGT ITGB1 CDK1 TH SRC CA4 P2RX4 ACHE MAPK8 AKR1C1
0.000317077	12	584	3.98439	GO:0044057 regulation of system process	PTGS2 HSP90AA1 SMAD7 CHRNB4 AGT SOD1 PARP1 GLRA1 GPR35 TH SRC P2RX4
0.000317355	8	252	6.15577	GO:0042593 glucose homeostasis	HIF1A IL6 CFTR SIRT1 PPARD PRCP TH PPARGC1A
0.000320656	38	3936	1.87207	GO:0006351 transcription DNA-templated	ESR1 SIRT1 HIF1A KLF5 NFKB1 PPARGC1A PPARD NFE2L2 ESR2 NR1I3 NR1I2 AR RELA CHUK APEX1 SMAD7 MET CCND1 VEGFA PKN1 IL1B AGT EGLN1 IL6 PARP1 EGFR AURKB HMOX1 MAPK3 MAPK14 CAT TRIM24 CDK2 PCNA SRC LITAF MAPK9 MAPK8
0.000322038	38	3937	1.87159	GO:0097659 nucleic acid-templated transcription	ESR1 SIRT1 HIF1A KLF5 NFKB1 PPARGC1A PPARD NFE2L2 ESR2 NR1I3 NR1I2 AR RELA CHUK APEX1 SMAD7 MET CCND1 VEGFA PKN1 IL1B AGT EGLN1 IL6 PARP1 EGFR AURKB HMOX1 MAPK3 MAPK14 CAT TRIM24 CDK2 PCNA SRC LITAF MAPK9 MAPK8
0.000324978	8	253	6.13144	GO:0033500 carbohydrate homeostasis	HIF1A IL6 CFTR SIRT1 PPARD PRCP TH PPARGC1A
0.000329229	9	328	5.32061	GO:0034504 protein localization to nucleus	PTGS2 HSP90AA1 MAPK14 CDKN1A AGT PARP1 CDK1 SRC GSK3B
0.000333204	8	254	6.1073	GO:0007160 cell-matrix adhesion	ITGB1 VEGFA PLAU KDR BCL2 SRC GSK3B DUSP3
0.000335374	4	40	19.3907	GO:0045740 positive regulation of DNA replication	EGFR CDK2 CDK1 PCNA
0.000350426	5	79	12.2726	GO:0016239 positive regulation of macroautophagy	SIRT1 HMOX1 HIF1A MAPK3 KDR
0.000350619	8	256	6.05959	GO:0046883 regulation of hormone secretion	IL1B IL6 CYP19A1 CFTR HIF1A PPARD AGT NOS2
0.000350619	14	788	3.44504	GO:0050865 regulation of cell activation	DUSP3 IL1B IL6 TYRO3 HMOX1 SMAD7 PKN1 CDKN1A CASP3 CNR2 LGALS3 BCL2 SOD1 SRC
0.000356636	38	3957	1.86213	GO:0032774 RNA biosynthetic process	ESR1 SIRT1 HIF1A KLF5 NFKB1 PPARGC1A PPARD NFE2L2 ESR2 NR1I3 NR1I2 AR RELA CHUK APEX1 SMAD7 MET CCND1 VEGFA PKN1 IL1B AGT EGLN1 IL6 PARP1 EGFR AURKB HMOX1 MAPK3 MAPK14 CAT TRIM24 CDK2 PCNA SRC LITAF MAPK9 MAPK8
0.000357839	7	189	7.18173	GO:0072331 signal transduction by p53 class mediator	SIRT1 CDKN1A BAX TRIM24 AURKA BCL2 AURKB
0.00035836	8	257	6.03601	GO:0050866 negative regulation of cell activation	DUSP3 TYRO3 HMOX1 SMAD7 PKN1 CASP3 CNR2 LGALS3
0.00035836	39	4112	1.8391	GO:0051252 regulation of RNA metabolic process	ESR1 SIRT1 HIF1A KLF5 NFKB1 PPARGC1A PPARD CLK4 NFE2L2 ESR2 NR1I3 NR1I2 AR RELA CHUK APEX1 SMAD7 MET CCND1 VEGFA PKN1 IL1B AGT EGLN1 IL6 PARP1 EGFR AURKB HMOX1 MAPK3 MAPK14 CAT TRIM24 CDK2 PCNA SRC LITAF MAPK9 MAPK8
0.000361988	3	15	38.7814	GO:0048308 organelle inheritance	MAPK1 MAPK3 CDK1
0.000361988	3	15	38.7814	GO:0048313 Golgi inheritance	MAPK1 MAPK3 CDK1
0.000364178	4	41	18.9177	GO:0042307 positive regulation of protein import into nucleus	PTGS2 HSP90AA1 MAPK14 CDK1
0.000364178	4	41	18.9177	GO:0045454 cell redox homeostasis	GSR APEX1 NFE2L2 NOS2
0.000364178	6	130	8.94954	GO:0090398 cellular senescence	SIRT1 MAPK14 CDKN1A MAPK9 MAPK8 CDK2
0.000364839	8	258	6.01261	GO:2000116 regulation of cysteine-type endopeptidase activity	CASP9 BAX VEGFA CTSD XDH PTGS2 SIRT1 SRC
0.000365146	10	415	4.67245	GO:0070661 leukocyte proliferation	IL1B IL6 BCL2 BAX PKN1 CDKN1A CASP3 MAPK1 MAPK3 LGALS3
0.000365273	5	80	12.1192	GO:0010657 muscle cell apoptotic process	HSP90AA1 SIRT1 HMOX1 NFE2L2 AGT
0.000373351	12	596	3.90416	GO:0034762 regulation of transmembrane transport	CFTR BCL2 BAX CA2 MAPK14 NFE2L2 IL1B AGT ITGB1 SCN3A GPR35 CAPN1
0.00037473	17	1119	2.94586	GO:0002684 positive regulation of immune system process	DUSP3 VEGFA IL1B HSP90AA1 BAX SIRT1 LGALS3 IL6 MAPK1 HMOX1 CDKN1A P2RX4 MAPK3 BCL2 RELA NOS2 SRC
0.000375776	7	191	7.10653	GO:1901991 negative regulation of mitotic cell cycle phase transition	CDK1 AURKB CCND1 CDKN1A BCL2 CDK2 WEE1
0.000375935	9	335	5.20944	GO:0070663 regulation of leukocyte proliferation	IL1B IL6 PKN1 CDKN1A CASP3 MAPK1 MAPK3 LGALS3 BCL2
0.000375935	6	131	8.88123	GO:0071347 cellular response to interleukin-1	IL1B RELA HIF1A NFKB1 MAPK3 IL6
0.000376513	10	417	4.65004	GO:0060537 muscle tissue development	SMAD7 KLF5 PPARGC1A MAPK14 AGT EGLN1 ITGB1 CDK1 BCL2 VEGFA
0.000380518	8	260	5.96636	GO:0002685 regulation of leukocyte migration	VEGFA LGALS3 P2RX4 CYP19A1 MAPK1 MAPK3 HMOX1 IL6
0.00038309	5	81	11.9696	GO:0034605 cellular response to heat	HSP90AA1 PTGS2 HMOX1 GSK3B SIRT1
0.00038309	5	81	11.9696	GO:0050918 positive chemotaxis	VEGFA LGALS3 MET KDR NTRK3
0.000384753	7	192	7.06952	GO:0021543 pallium development	BAX HIF1A SLC2A1 EGFR CASP3 TH GSK3B
0.000386901	17	1123	2.93537	GO:0007417 central nervous system development	HSP90AA1 BAX TYRO3 MAPK1 HIF1A MAPK3 SLC2A1 IL1B NTRK3 EGFR ITGB1 CASP3 BCL2 TH SRC GSK3B IL6
0.000388225	6	132	8.81394	GO:0030278 regulation of ossification	MAPK1 HIF1A SMAD7 MAPK3 MAPK14 BCL2
0.000394457	22	1726	2.47158	GO:0031327 negative regulation of cellular biosynthetic process	SIRT1 PPARD NR1I3 NR1I2 NFKB1 SMAD7 CCND1 VEGFA ESR2 RELA AURKB APEX1 KLF5 TRIM24 CDK2 PCNA SRC ESR1 CDKN1A PARP1 AR GSK3B
0.000403276	6	133	8.74767	GO:0009408 response to heat	HSP90AA1 PTGS2 SOD1 HMOX1 GSK3B SIRT1
0.000403276	6	133	8.74767	GO:0018210 peptidyl-threonine modification	GSK3B MAPK1 SMAD7 MAPK8 CDK1 BCL2
0.000418652	14	804	3.37649	GO:0007276 gamete generation	CFTR PTGS2 BAX AURKA TYRO3 SIRT1 CDC25B SOD1 ITGB1 CDC25C AR BCL2 SRC HPGD
0.000418769	6	134	8.68239	GO:0021987 cerebral cortex development	BAX HIF1A SLC2A1 EGFR TH GSK3B
0.000418769	6	134	8.68239	GO:1901989 positive regulation of cell cycle phase transition	CDC25B CCND1 CDC25C APEX1 EGFR CDK1
0.000424946	5	83	11.6811	GO:1902807 negative regulation of cell cycle G1/S phase transition	CCND1 CDKN1A BCL2 CDK2 WEE1
0.000428225	3	16	36.3575	GO:0045722 positive regulation of gluconeogenesis	SIRT1 GPT PPARGC1A
0.000428225	3	16	36.3575	GO:0071391 cellular response to estrogen stimulus	TRIM24 AR ESR1
0.000430635	7	196	6.92524	GO:0043433 negative regulation of DNA-binding transcription factor activity	ESR1 SIRT1 SMAD7 EGLN1 HMOX1 CAT CHUK
0.000430635	7	196	6.92524	GO:0048469 cell maturation	CFTR AURKA HIF1A CDC25B KDR BCL2 VEGFA
0.000442837	15	915	3.1788	GO:0140352 export from cell	GSK3B NOS2 IL1B IL6 CYP19A1 CFTR PTGS2 TYRO3 HMOX1 HIF1A PPARD AGT CHRNB4 P2RX4 ACHE
0.000464871	4	44	17.6279	GO:0010573 vascular endothelial growth factor production	HIF1A IL1B IL6 PTGS2
0.000469316	2	3	129.271	GO:0006581 acetylcholine catabolic process	ACHE BCHE
0.000469316	2	3	129.271	GO:0006808 regulation of nitrogen utilization	BAX BCL2
0.000469316	2	3	129.271	GO:0110032 positive regulation of G2/MI transition of meiotic cell cycle	CDC25B CDC25C
0.000477449	12	614	3.78971	GO:0007423 sensory organ development	ACHE BAX MAPK1 HIF1A MAPK3 KDR NTRK3 SOD1 EGFR BCL2 TH VEGFA
0.000502551	8	272	5.70314	GO:0030595 leukocyte chemotaxis	VEGFA LGALS3 IL6 IL1B CYP19A1 CNR2 MAPK1 MAPK3
0.000502551	4	45	17.2362	GO:0046688 response to copper ion	SOD3 NFE2L2 SOD1 CDK1
0.000502551	4	45	17.2362	GO:0070050 neuron cellular homeostasis	TYRO3 CA2 CA7 IL6
0.000502551	8	272	5.70314	GO:0071356 cellular response to tumor necrosis factor	CHUK SIRT1 RELA MAPK1 MAPK3 NFKB1 MAPK14 NFE2L2
0.000502551	4	45	17.2362	GO:0097009 energy homeostasis	ACACB PPARGC1A PRCP SIRT1
0.000502551	4	45	17.2362	GO:1904591 positive regulation of protein import	PTGS2 HSP90AA1 MAPK14 CDK1
0.000506799	3	17	34.2188	GO:0010224 response to UV-B	RELA CDKN1A BCL2
0.000506799	3	17	34.2188	GO:0051412 response to corticosterone	CCND1 NTRK3 TH
0.000506799	3	17	34.2188	GO:2000641 regulation of early endosome to late endosome transport	MAPK1 MAPK3 SRC
0.000512558	18	1269	2.75045	GO:0033043 regulation of organelle organization	GSK3B AURKB BAX MET CDK2 NTRK3 MAPK9 MAPK1 HIF1A MAPK3 PPARGC1A SRC KDR AURKA IL1B PARP1 MAPK8 CDC25C
0.000524071	7	203	6.68644	GO:0032872 regulation of stress-activated MAPK cascade	DUSP3 VEGFA XDH MAPK1 MAPK3 IL1B EGFR
0.000524071	8	274	5.66151	GO:0045927 positive regulation of growth	EGFR BCL2 ACACB SMAD7 PPARD MAPK14 CDK1 VEGFA
0.000524071	7	203	6.68644	GO:0090087 regulation of peptide transport	IL1B IL6 CFTR HIF1A CA2 PPARD NOS2
0.000536797	8	275	5.64092	GO:0044843 cell cycle G1/S phase transition	CCND1 CDK2 CDKN1A APEX1 ITGB1 BCL2 EGFR WEE1
0.00053806	10	438	4.4271	GO:0043254 regulation of protein-containing complex assembly	HSP90AA1 GSK3B BAX ESR1 VEGFA LGALS3 MAPK9 PARP1 SRC MET
0.000539014	4	46	16.8615	GO:0014075 response to amine	SOD1 CDK1 TH CNR2
0.000539014	4	46	16.8615	GO:0048246 macrophage chemotaxis	LGALS3 CYP19A1 MAPK1 MAPK3
0.000539014	4	46	16.8615	GO:0070849 response to epidermal growth factor	MAPK1 MAPK3 DUSP3 EGFR
0.000541232	5	88	11.0174	GO:0048041 focal adhesion assembly	VEGFA KDR BCL2 SRC DUSP3
0.000546317	8	276	5.62049	GO:0003018 vascular process in circulatory system	VEGFA PTGS2 SOD3 PPARD AGT SOD1 SLC2A1 SRC
0.000553375	6	142	8.19324	GO:0001936 regulation of endothelial cell proliferation	VEGFA HIF1A XDH HMOX1 SIRT1 KDR
0.000553375	6	142	8.19324	GO:0008203 cholesterol metabolic process	SOD1 CFTR CAT STAR CYP3A4 PPARD
0.000558067	8	277	5.6002	GO:0097529 myeloid leukocyte migration	VEGFA LGALS3 IL6 IL1B P2RX4 CYP19A1 MAPK1 MAPK3
0.000560645	20	1522	2.54805	GO:0048699 generation of neurons	GSK3B MET NTRK3 CASP3 HSP90AA1 BAX AURKA TYRO3 HIF1A CCND1 BCHE NFE2L2 AGT SOD1 ITGB1 WEE1 BCL2 TH IL6 VEGFA
0.000563057	12	627	3.71113	GO:0005975 carbohydrate metabolic process	GUSB HIF1A GSK3B SIRT1 NFKB1 PPARGC1A ACACB MAPK14 GPT SRC PPARD SLC2A1
0.000563057	7	206	6.58907	GO:0032869 cellular response to insulin stimulus	GSK3B SIRT1 PARP1 IL1B AGT GPT SRC
0.000563057	7	206	6.58907	GO:0034284 response to monosaccharide	CFTR PTGS2 HIF1A PPARD CAT CASP3 TH
0.000563057	7	206	6.58907	GO:0070302 regulation of stress-activated protein kinase signaling cascade	DUSP3 VEGFA XDH MAPK1 MAPK3 IL1B EGFR
0.000573813	11	533	4.00183	GO:0002683 negative regulation of immune system process	DUSP3 TYRO3 HMOX1 SMAD7 PKN1 CYP19A1 CASP3 CNR2 LGALS3 MAPK14 SRC
0.000577113	12	629	3.69933	GO:0051249 regulation of lymphocyte activation	DUSP3 IL1B IL6 TYRO3 SMAD7 PKN1 CDKN1A CASP3 LGALS3 BCL2 SOD1 SRC
0.000587151	3	18	32.3178	GO:0009404 toxin metabolic process	NFE2L2 TH CYP3A4
0.000587151	3	18	32.3178	GO:0035234 ectopic germ cell programmed cell death	BAX IL1B SOD1
0.000587151	3	18	32.3178	GO:0071318 cellular response to ATP	P2RX4 PTGS2 SOD1
0.000587151	3	18	32.3178	GO:1904355 positive regulation of telomere capping	MAPK1 MAPK3 AURKB
0.000588121	6	144	8.07945	GO:0045598 regulation of fat cell differentiation	PTGS2 SIRT1 KLF5 PPARD MAPK14 IL6
0.000592086	7	208	6.52571	GO:1902806 regulation of cell cycle G1/S phase transition	CCND1 CDKN1A APEX1 BCL2 EGFR CDK2 WEE1
0.000619657	4	48	16.1589	GO:0007595 lactation	HIF1A CCND1 XDH VEGFA
0.000619657	4	48	16.1589	GO:0032892 positive regulation of organic acid transport	IL1B AGT ITGB1 P2RX4
0.000619657	5	91	10.6542	GO:0048145 regulation of fibroblast proliferation	BAX ESR1 AGT EGFR CDKN1A
0.000619657	5	91	10.6542	GO:0050805 negative regulation of synaptic transmission	ACHE PTGS2 BCHE IL1B CNR2
0.000619657	4	48	16.1589	GO:1903202 negative regulation of oxidative stress-induced cell death	HIF1A NFE2L2 SIRT1 MET
0.000623019	9	362	4.82089	GO:0002768 immune response-regulating cell surface receptor signaling pathway	DUSP3 BAX MAPK1 BCL2 RELA LGALS3 MAPK9 MAPK8 SRC
0.000623019	7	210	6.46356	GO:0032388 positive regulation of intracellular transport	GSK3B PTGS2 HSP90AA1 MAPK14 CDK1 IL1B MAPK8
0.000626745	6	146	7.96877	GO:0001508 action potential	SCN3A CHRNB4 P2RX4 GLRA1 GPR35 CNR2
0.000626745	6	146	7.96877	GO:0014074 response to purine-containing compound	P2RX4 CFTR PTGS2 APEX1 IL1B SOD1
0.000633489	9	363	4.80761	GO:0009895 negative regulation of catabolic process	IL1B EGFR BCL2 NOS2 ACACB HMOX1 RELA MET MAPK14
0.000647014	13	739	3.41108	GO:0034330 cell junction organization	VEGFA IL1B KDR MAPK14 EGLN1 NTRK3 BCL2 GPBAR1 SRC AGT SMAD7 DUSP3 ACHE
0.000657868	8	285	5.443	GO:0031348 negative regulation of defense response	PPARD TYRO3 NFKB1 CYP19A1 SOD1 CNR2 MAPK14 SRC
0.000657868	8	285	5.443	GO:1901988 negative regulation of cell cycle phase transition	CDK1 AURKB CCND1 CDKN1A MAPK14 BCL2 CDK2 WEE1
0.000662324	4	49	15.8291	GO:0046677 response to antibiotic	CASP9 SOD1 CASP3 HSP90AA1
0.000662324	4	49	15.8291	GO:0050999 regulation of nitric-oxide synthase activity	IL1B EGFR CNR2 HIF1A
0.000662324	4	49	15.8291	GO:0071354 cellular response to interleukin-6	IL6 SRC NFKB1 RELA
0.000662324	4	49	15.8291	GO:1905521 regulation of macrophage migration	P2RX4 CYP19A1 MAPK1 MAPK3
0.000669858	8	286	5.42397	GO:0051146 striated muscle cell differentiation	KLF5 MAPK14 AGT ITGB1 CASP3 CDK1 BCL2 VEGFA
0.0006738	10	453	4.2805	GO:0001558 regulation of cell growth	CDKN1A EGFR BCL2 SMAD7 PPARD AGT SIRT1 GSK3B VEGFA ESR2
0.0006738	3	19	30.6169	GO:0010744 positive regulation of macrophage derived foam cell differentiation	NFKB1 AGT MAPK9
0.0006738	3	19	30.6169	GO:0019430 removal of superoxide radicals	SOD3 SOD1 NFE2L2
0.0006738	3	19	30.6169	GO:1902176 negative regulation of oxidative stress-induced intrinsic apoptotic signaling pathway	HIF1A SIRT1 NFE2L2
0.0006738	3	19	30.6169	GO:2000811 negative regulation of anoikis	ITGB1 BCL2 SRC
0.000686151	7	214	6.34275	GO:0042770 signal transduction in response to DNA damage	CDK1 SIRT1 CCND1 CDKN1A CASP9 MAPK14 CDK2
0.000696858	8	288	5.3863	GO:1903532 positive regulation of secretion by cell	CYP19A1 CFTR HIF1A PPARD IL1B AGT P2RX4 ACHE
0.000700255	5	94	10.3142	GO:0008625 extrinsic apoptotic signaling pathway via death domain receptors	BAX BCL2 GSK3B HMOX1 LGALS3
0.000700255	5	94	10.3142	GO:1901983 regulation of protein acetylation	SIRT1 MAPK3 GSK3B IL1B PPARGC1A
0.000700255	5	94	10.3142	GO:1905954 positive regulation of lipid localization	NFKB1 CYP19A1 ACACB IL1B P2RX4
0.000705142	4	50	15.5125	GO:0002066 columnar/cuboidal epithelial cell development	SRC HIF1A KLF5 GSK3B
0.000705142	4	50	15.5125	GO:0034198 cellular response to amino acid starvation	MAPK1 MAPK3 MAPK8 CDKN1A
0.000705142	4	50	15.5125	GO:0048538 thymus development	MAPK1 MAPK3 BCL2 SOD1
0.000709403	11	549	3.8852	GO:0002764 immune response-regulating signaling pathway	DUSP3 BAX RELA ESR1 TYRO3 MAPK1 BCL2 LGALS3 MAPK9 MAPK8 SRC
0.000757623	4	51	15.2084	GO:0006636 unsaturated fatty acid biosynthetic process	PTGS2 SCD SIRT1 IL1B
0.000757623	4	51	15.2084	GO:0008206 bile acid metabolic process	HSD17B10 STAR AKR1C1 SIRT1
0.000757623	4	51	15.2084	GO:0022602 ovulation cycle process	ESR1 SIRT1 CASP3 SRC
0.000757623	6	152	7.65421	GO:1902652 secondary alcohol metabolic process	SOD1 CFTR CAT STAR CYP3A4 PPARD
0.000775775	3	20	29.086	GO:0048569 post-embryonic animal organ development	BAX KDR VEGFA
0.000775775	3	20	29.086	GO:0071498 cellular response to fluid shear stress	NFE2L2 PTGS2 SRC
0.000789499	8	294	5.27637	GO:0046942 carboxylic acid transport	SLC6A5 NOS2 PTGS2 IL1B AGT ITGB1 P2RX4 AKR1C1
0.00079783	7	220	6.16976	GO:0006469 negative regulation of protein kinase activity	SIRT1 PKN1 CDKN1A IL1B CASP3 AGT DUSP3
0.00079783	7	220	6.16976	GO:0010810 regulation of cell-substrate adhesion	VEGFA PLAU KDR BCL2 SRC GSK3B DUSP3
0.000797853	5	97	9.99519	GO:0048708 astrocyte differentiation	MAPK1 MAPK3 IL1B NTRK3 IL6
0.000797853	5	97	9.99519	GO:0051781 positive regulation of cell division	AURKB VEGFA CAT IL1B CDC25B
0.000805059	6	154	7.55481	GO:0010508 positive regulation of autophagy	SIRT1 HMOX1 HIF1A MAPK3 KDR GSK3B
0.000806087	4	52	14.9159	GO:0010043 response to zinc ion	GLRA1 P2RX4 PARP1 TH
0.000806087	4	52	14.9159	GO:0032309 icosanoid secretion	NOS2 PTGS2 IL1B P2RX4
0.000806087	4	52	14.9159	GO:0070741 response to interleukin-6	IL6 SRC NFKB1 RELA
0.000806087	4	52	14.9159	GO:1990928 response to amino acid starvation	MAPK1 MAPK3 MAPK8 CDKN1A
0.00081755	15	977	2.97707	GO:0033365 protein localization to organelle	HSP90AA1 VEGFA CDK1 PTGS2 BAX AURKA MAPK14 CDKN1A AGT PARP1 SRC GSK3B ESR1 AURKB MAPK8
0.000826666	5	98	9.8932	GO:0001938 positive regulation of endothelial cell proliferation	VEGFA HIF1A HMOX1 SIRT1 KDR
0.000826666	5	98	9.8932	GO:0007044 cell-substrate junction assembly	VEGFA KDR BCL2 SRC DUSP3
0.000826666	6	155	7.50607	GO:0007612 learning	PTGS2 HIF1A BCHE AGT ITGB1 TH
0.000826666	6	155	7.50607	GO:0010675 regulation of cellular carbohydrate metabolic process	SIRT1 ACACB GPT SRC GSK3B PPARGC1A
0.000826666	5	98	9.8932	GO:0062014 negative regulation of small molecule metabolic process	NFKB1 SOD1 ACACB SIRT1 PARP1
0.000831281	2	4	96.9534	GO:0014805 smooth muscle adaptation	IL1B HMOX1
0.000831281	2	4	96.9534	GO:0048597 post-embryonic camera-type eye morphogenesis	BAX KDR
0.000831281	2	4	96.9534	GO:0090170 regulation of Golgi inheritance	MAPK1 MAPK3
0.000831281	2	4	96.9534	GO:0110030 regulation of G2/MI transition of meiotic cell cycle	CDC25B CDC25C
0.000831281	2	4	96.9534	GO:1901995 positive regulation of meiotic cell cycle phase transition	CDC25B CDC25C
0.000831281	2	4	96.9534	GO:1902512 positive regulation of apoptotic DNA fragmentation	BAX IL6
0.000846903	6	156	7.45795	GO:0001678 cellular glucose homeostasis	HIF1A CFTR SIRT1 PPARD TH PPARGC1A
0.00085451	4	53	14.6345	GO:0010676 positive regulation of cellular carbohydrate metabolic process	SIRT1 GPT SRC PPARGC1A
0.000858154	5	99	9.79327	GO:0043255 regulation of carbohydrate biosynthetic process	SIRT1 NFKB1 GPT GSK3B PPARGC1A
0.000872883	3	21	27.701	GO:0002902 regulation of B cell apoptotic process	AURKB BAX BCL2
0.000872883	3	21	27.701	GO:0071450 cellular response to oxygen radical	SOD3 SOD1 NFE2L2
0.000872883	3	21	27.701	GO:0071451 cellular response to superoxide	SOD3 SOD1 NFE2L2
0.000889089	7	225	6.03266	GO:0048738 cardiac muscle tissue development	SMAD7 MAPK14 AGT EGLN1 ITGB1 CDK1 VEGFA
0.000910246	16	1103	2.81279	GO:0044255 cellular lipid metabolic process	HSD17B10 PTGS2 SCD PPARD HPGD AKR1C1 CYP3A4 ACACB BAX SIRT1 MAPK14 CAT STAR TH IL1B PPARGC1A
0.000910869	7	226	6.00596	GO:0034764 positive regulation of transmembrane transport	CFTR BAX CA2 MAPK14 NFE2L2 AGT ITGB1
0.000910869	4	54	14.3635	GO:1904031 positive regulation of cyclin-dependent protein kinase activity	CCND1 CDKN1A SRC EGFR
0.000912422	26	2388	2.11121	GO:0051649 establishment of localization in cell	GSK3B STAR AURKB HSP90AA1 P2RX4 CFTR PTGS2 BAX TYRO3 MAPK1 HMOX1 HIF1A MAPK3 PPARD MAPK14 CDKN1A AGT SOD1 ITGB1 CDK1 BCL2 TH SRC CHRNB4 IL1B MAPK8
0.000933016	5	101	9.59935	GO:0001657 ureteric bud development	AGT SMAD7 CAT BCL2 VEGFA
0.000958729	6	160	7.2715	GO:0001935 endothelial cell proliferation	VEGFA HIF1A XDH HMOX1 SIRT1 KDR
0.00097051	4	55	14.1023	GO:0031281 positive regulation of cyclase activity	NOS2 MAPK3 MAPK8 MAPK14
0.00097051	4	55	14.1023	GO:0042149 cellular response to glucose starvation	NFE2L2 SLC2A1 BCL2 SIRT1
0.00097051	4	55	14.1023	GO:0048146 positive regulation of fibroblast proliferation	ESR1 AGT EGFR CDKN1A
0.00097051	5	102	9.50523	GO:0072163 mesonephric epithelium development	AGT SMAD7 CAT BCL2 VEGFA
0.00097051	5	102	9.50523	GO:0072164 mesonephric tubule development	AGT SMAD7 CAT BCL2 VEGFA
0.000977257	7	229	5.92728	GO:0048588 developmental cell growth	HSP90AA1 AURKA SMAD7 AGT ITGB1 GSK3B VEGFA
0.000983907	6	161	7.22634	GO:0045834 positive regulation of lipid metabolic process	PPARD STAR PTGS2 IL1B SRC PPARGC1A
0.000988871	3	22	26.4418	GO:0030728 ovulation	PTGS2 SIRT1 HPGD
0.000988871	3	22	26.4418	GO:0046628 positive regulation of insulin receptor signaling pathway	SIRT1 AGT SRC
0.000994969	21	1730	2.35378	GO:0050877 nervous system process	CHRNB4 GLRA1 SCN3A CA6 PTGS2 HSP90AA1 HIF1A MAPK3 BCHE P2RX4 AGT SOD1 ITGB1 CASP3 GPR35 TH CNR2 SRC EGFR GSK3B MAPK1
0.000999742	10	480	4.03972	GO:0052548 regulation of endopeptidase activity	CASP9 AGT BAX VEGFA CTSD XDH TFPI PTGS2 SIRT1 SRC
0.00100793	5	103	9.41295	GO:1901216 positive regulation of neuron death	GSK3B BAX CASP9 PARP1 CASP3
0.00101069	6	162	7.18173	GO:0034754 cellular hormone metabolic process	HSD17B10 AKR1C1 CYP19A1 CYP3A4 ESR1 HSD17B3
0.0010285	9	392	4.45194	GO:0042692 muscle cell differentiation	SIRT1 KLF5 MAPK14 AGT ITGB1 CASP3 CDK1 BCL2 VEGFA
0.0010285	4	56	13.8505	GO:0050873 brown fat cell differentiation	PTGS2 SIRT1 MAPK14 PPARGC1A
0.00104866	5	104	9.32244	GO:0032436 positive regulation of proteasomal ubiquitin-dependent protein catabolic process	GSK3B SMAD7 MAPK9 AURKA NFE2L2
0.00104866	5	104	9.32244	GO:0150115 cell-substrate junction organization	VEGFA KDR BCL2 SRC DUSP3
0.00107279	6	164	7.09415	GO:0032434 regulation of proteasomal ubiquitin-dependent protein catabolic process	GSK3B SMAD7 MAPK9 AURKA NFE2L2 CDK2
0.00107279	16	1122	2.76516	GO:0045321 leukocyte activation	DUSP3 IL1B ITGB1 IL6 BCL2 BAX TYRO3 HMOX1 SMAD7 PKN1 CDKN1A CASP3 CNR2 LGALS3 SOD1 SRC
0.00107279	6	164	7.09415	GO:0050796 regulation of insulin secretion	IL1B IL6 CFTR HIF1A PPARD NOS2
0.00107279	12	681	3.41686	GO:0061061 muscle structure development	SIRT1 SMAD7 KLF5 PPARD MAPK14 AGT EGLN1 ITGB1 CASP3 CDK1 BCL2 VEGFA
0.00111544	3	23	25.2922	GO:0060444 branching involved in mammary gland duct morphogenesis	ESR1 AR SRC
0.00111544	3	23	25.2922	GO:0071294 cellular response to zinc ion	GLRA1 P2RX4 PARP1
0.00112196	7	235	5.77595	GO:0001505 regulation of neurotransmitter levels	GSK3B ACHE BCHE ITGB1 SLC6A5 TH CHRNB4
0.00112911	8	313	4.95608	GO:0046879 hormone secretion	IL1B IL6 CYP19A1 CFTR HIF1A PPARD AGT NOS2
0.00112911	8	313	4.95608	GO:0060485 mesenchyme development	SMAD7 IL1B IL6 MAPK1 HIF1A MAPK3 BCL2 GSK3B
0.00113236	5	106	9.14655	GO:0001823 mesonephros development	AGT SMAD7 CAT BCL2 VEGFA
0.00113236	5	106	9.14655	GO:0042100 B cell proliferation	BCL2 BAX PKN1 CDKN1A CASP3
0.00113305	6	166	7.00868	GO:0006633 fatty acid biosynthetic process	PTGS2 SCD ACACB SIRT1 IL1B CYP3A4
0.00114383	7	236	5.75147	GO:0071902 positive regulation of protein serine/threonine kinase activity	CCND1 VEGFA IL1B NTRK3 EGFR SRC SIRT1
0.0011474	8	314	4.9403	GO:0030336 negative regulation of cell migration	APEX1 PPARD NFE2L2 CYP19A1 BCL2 DUSP3 HMOX1 SMAD7
0.00115176	4	58	13.3729	GO:0010332 response to gamma radiation	BAX CDKN1A PARP1 BCL2
0.00115176	4	58	13.3729	GO:0032210 regulation of telomere maintenance via telomerase	MAPK1 MAPK3 AURKB SRC
0.00115176	4	58	13.3729	GO:0043618 regulation of transcription from RNA polymerase II promoter in response to stress	HIF1A HMOX1 NFE2L2 VEGFA
0.00115176	4	58	13.3729	GO:0048662 negative regulation of smooth muscle cell proliferation	HMOX1 PPARD PPARGC1A CDKN1A
0.00115176	4	58	13.3729	GO:0060135 maternal process involved in female pregnancy	PTGS2 ESR1 PPARD AR
0.00116022	6	167	6.96671	GO:0048592 eye morphogenesis	BAX HIF1A KDR BCL2 TH VEGFA
0.0011634	8	315	4.92462	GO:0051047 positive regulation of secretion	CYP19A1 CFTR HIF1A PPARD IL1B AGT P2RX4 ACHE
0.00116892	5	107	9.06106	GO:0043500 muscle adaptation	AGT PARP1 P2RX4 IL1B HMOX1
0.00118598	8	316	4.90903	GO:0010720 positive regulation of cell development	IL6 AURKA HIF1A SMAD7 ITGB1 BCL2 IL1B VEGFA
0.00118983	7	238	5.70314	GO:0002700 regulation of production of molecular mediator of immune response	IL1B IL6 SIRT1 HMOX1 SMAD7 PKN1 LITAF
0.00119044	6	168	6.92524	GO:0002367 cytokine production involved in immune response	IL1B SIRT1 HMOX1 SMAD7 LITAF IL6
0.00119044	6	168	6.92524	GO:0002718 regulation of cytokine production involved in immune response	IL1B SIRT1 HMOX1 SMAD7 LITAF IL6
0.00121409	5	108	8.97717	GO:1901655 cellular response to ketone	CFTR AR CASP9 SRC SIRT1
0.00121741	4	59	13.1462	GO:0038066 p38MAPK cascade	VEGFA XDH MAPK14 IL1B
0.00121741	4	59	13.1462	GO:1904036 negative regulation of epithelial cell apoptotic process	KDR HMOX1 BCL2 NFE2L2
0.00123594	3	24	24.2383	GO:0000303 response to superoxide	SOD3 SOD1 NFE2L2
0.00123594	3	24	24.2383	GO:0035162 embryonic hemopoiesis	HIF1A KDR VEGFA
0.00127266	9	406	4.29843	GO:0002253 activation of immune response	DUSP3 HSP90AA1 BAX MAPK1 IL1B BCL2 RELA LGALS3 SRC
0.00127266	2	5	77.5627	GO:0006522 alanine metabolic process	DAO GPT
0.00127266	2	5	77.5627	GO:0006524 alanine catabolic process	DAO GPT
0.00127266	2	5	77.5627	GO:0009078 pyruvate family amino acid metabolic process	DAO GPT
0.00127266	2	5	77.5627	GO:0009080 pyruvate family amino acid catabolic process	DAO GPT
0.00127266	2	5	77.5627	GO:0019740 nitrogen utilization	BAX BCL2
0.00127266	2	5	77.5627	GO:0033129 positive regulation of histone phosphorylation	MAPK3 IL1B
0.00127266	7	241	5.63215	GO:0033157 regulation of intracellular protein transport	GSK3B PTGS2 HSP90AA1 MAPK14 CDK1 IL1B MAPK8
0.00127266	2	5	77.5627	GO:0036324 vascular endothelial growth factor receptor-2 signaling pathway	VEGFA KDR
0.00127266	2	5	77.5627	GO:0038033 positive regulation of endothelial cell chemotaxis by VEGF-activated vascular endothelial growth factor receptor signaling pathway	VEGFA KDR
0.00127266	2	5	77.5627	GO:0051902 negative regulation of mitochondrial depolarization	SRC BCL2
0.00127266	2	5	77.5627	GO:0120041 positive regulation of macrophage proliferation	MAPK1 MAPK3
0.00127266	2	5	77.5627	GO:1903626 positive regulation of DNA catabolic process	BAX IL6
0.00127723	4	60	12.9271	GO:0060688 regulation of morphogenesis of a branching structure	AGT ESR1 AR VEGFA
0.00128181	6	171	6.80375	GO:0046661 male sex differentiation	AR BAX ESR1 CCND1 HSD17B3 BCL2
0.00128471	7	242	5.60887	GO:0014706 striated muscle tissue development	SMAD7 MAPK14 AGT EGLN1 ITGB1 CDK1 VEGFA
0.00129158	5	110	8.81394	GO:0045833 negative regulation of lipid metabolic process	NFKB1 IL1B SOD1 ACACB SIRT1
0.00129158	5	110	8.81394	GO:1901796 regulation of signal transduction by p53 class mediator	SIRT1 TRIM24 AURKA BCL2 AURKB
0.00130648	8	322	4.81756	GO:0001822 kidney development	AGT BAX SMAD7 CAT CASP9 HPGD BCL2 VEGFA
0.00130648	8	322	4.81756	GO:0009914 hormone transport	IL1B IL6 CYP19A1 CFTR HIF1A PPARD AGT NOS2
0.00131429	6	172	6.76419	GO:0006937 regulation of muscle contraction	PTGS2 HSP90AA1 SMAD7 CHRNB4 SOD1 P2RX4
0.00132522	9	409	4.2669	GO:0030900 forebrain development	BAX TYRO3 HIF1A SLC2A1 EGFR CASP3 TH SRC GSK3B
0.00135557	3	25	23.2688	GO:0000305 response to oxygen radical	SOD3 SOD1 NFE2L2
0.00135557	3	25	23.2688	GO:0014850 response to muscle activity	HIF1A PPARGC1A AGT
0.00135557	3	25	23.2688	GO:0048011 neurotrophin TRK receptor signaling pathway	AGT CASP3 SRC
0.00135557	3	25	23.2688	GO:0060065 uterus development	ESR1 CYP19A1 SRC
0.00135557	3	25	23.2688	GO:0060571 morphogenesis of an epithelial fold	HIF1A EGFR AR
0.00135557	3	25	23.2688	GO:0060575 intestinal epithelial cell differentiation	SRC HIF1A KLF5
0.00135557	3	25	23.2688	GO:0090335 regulation of brown fat cell differentiation	PTGS2 SIRT1 MAPK14
0.00135557	3	25	23.2688	GO:1900078 positive regulation of cellular response to insulin stimulus	SIRT1 AGT SRC
0.00138246	21	1782	2.2851	GO:0034613 cellular protein localization	HSP90AA1 GSK3B VEGFA LGALS3 EGFR ITGB1 AR CDK1 PTGS2 BAX AURKA KLF5 MAPK14 CDKN1A AGT PARP1 SRC ESR1 AURKB IL1B MAPK8
0.00139386	7	246	5.51767	GO:0007596 blood coagulation	TYRO3 PLAU TFPI IL6 NFE2L2 MAPK14 SRC
0.00139386	7	246	5.51767	GO:0033673 negative regulation of kinase activity	SIRT1 PKN1 CDKN1A IL1B CASP3 AGT DUSP3
0.00141811	4	62	12.5101	GO:0042306 regulation of protein import into nucleus	PTGS2 HSP90AA1 MAPK14 CDK1
0.00141811	4	62	12.5101	GO:0071715 icosanoid transport	NOS2 PTGS2 IL1B P2RX4
0.00141972	6	175	6.64823	GO:0002687 positive regulation of leukocyte migration	VEGFA LGALS3 P2RX4 MAPK1 MAPK3 IL6
0.00143155	5	113	8.57995	GO:0031058 positive regulation of histone modification	VEGFA SIRT1 MAPK3 IL1B PPARGC1A
0.00143155	5	113	8.57995	GO:0032204 regulation of telomere maintenance	MAPK1 MAPK3 AURKB SRC PARP1
0.00143155	5	113	8.57995	GO:1904659 glucose transmembrane transport	SLC2A1 MAPK14 NFE2L2 IL1B PPARD
0.00143838	14	927	2.92847	GO:0030155 regulation of cell adhesion	DUSP3 PLAU IL1B SMAD7 VEGFA KDR IL6 MAPK14 CASP3 BCL2 SRC GSK3B RELA LGALS3
0.00145263	14	928	2.92532	GO:0046649 lymphocyte activation	DUSP3 IL1B ITGB1 IL6 BCL2 BAX TYRO3 SMAD7 PKN1 CDKN1A CASP3 LGALS3 SOD1 SRC
0.0014547	6	176	6.61046	GO:0006606 protein import into nucleus	PTGS2 HSP90AA1 MAPK14 CDKN1A AGT CDK1
0.00146138	21	1791	2.27361	GO:0070727 cellular macromolecule localization	HSP90AA1 GSK3B VEGFA LGALS3 EGFR ITGB1 AR CDK1 PTGS2 BAX AURKA KLF5 MAPK14 CDKN1A AGT PARP1 SRC ESR1 AURKB IL1B MAPK8
0.00146312	10	509	3.80956	GO:0052547 regulation of peptidase activity	CASP9 AGT BAX VEGFA CTSD XDH TFPI PTGS2 SIRT1 SRC
0.00147045	8	329	4.71506	GO:0046394 carboxylic acid biosynthetic process	PTGS2 SCD HSD17B10 STAR ACACB SIRT1 IL1B CYP3A4
0.00147893	7	249	5.45119	GO:0010001 glial cell differentiation	MAPK1 MAPK3 IL1B NTRK3 SOD1 IL6 CDK1
0.00147893	5	114	8.50468	GO:0019395 fatty acid oxidation	HSD17B10 ACACB PPARD MAPK14 PPARGC1A
0.00148825	4	63	12.3115	GO:0070231 T cell apoptotic process	LGALS3 BAX HIF1A BCL2
0.00149251	3	26	22.3739	GO:0000737 DNA catabolic process endonucleolytic	APEX1 BAX IL6
0.00149251	3	26	22.3739	GO:0016137 glycoside metabolic process	GUSB AKR1C1 TH
0.00149251	3	26	22.3739	GO:0035994 response to muscle stretch	NFKB1 MAPK14 RELA
0.00149251	3	26	22.3739	GO:2000209 regulation of anoikis	ITGB1 BCL2 SRC
0.00151418	8	331	4.68657	GO:0016053 organic acid biosynthetic process	PTGS2 SCD HSD17B10 STAR ACACB SIRT1 IL1B CYP3A4
0.00151418	12	714	3.25894	GO:0055065 metal ion homeostasis	HMOX1 GPR35 P2RX4 BAX HIF1A TRIM24 KDR AGT EGLN1 SOD1 BCL2 ESR1
0.00151418	8	331	4.68657	GO:0072001 renal system development	AGT BAX SMAD7 CAT CASP9 HPGD BCL2 VEGFA
0.00151418	8	331	4.68657	GO:2000146 negative regulation of cell motility	APEX1 PPARD NFE2L2 CYP19A1 BCL2 DUSP3 HMOX1 SMAD7
0.00153418	32	3365	1.84399	GO:0022607 cellular component assembly	AURKB HSD17B10 ACACB HSP90AA1 GSK3B BAX ESR1 SIRT1 MET VEGFA SLC2A1 CDK2 IL1B KDR LGALS3 MAPK9 AURKA KLF5 CTSD NTRK3 PARP1 ITGB1 XDH CDK1 BCL2 GPBAR1 SRC AGT SMAD7 DUSP3 ACHE PPARGC1A
0.00153418	7	251	5.40776	GO:0050817 coagulation	TYRO3 PLAU TFPI IL6 NFE2L2 MAPK14 SRC
0.00154031	8	332	4.67245	GO:0015849 organic acid transport	SLC6A5 PPARD IL1B AGT ITGB1 SLC2A1 P2RX4 AKR1C1
0.00156183	4	64	12.1192	GO:0006879 cellular iron ion homeostasis	HIF1A EGLN1 SOD1 HMOX1
0.00156183	6	179	6.49967	GO:0046890 regulation of lipid biosynthetic process	STAR NFKB1 SOD1 PTGS2 SIRT1 IL1B
0.00156505	7	252	5.3863	GO:0007599 hemostasis	TYRO3 PLAU TFPI IL6 NFE2L2 MAPK14 SRC
0.0015753	5	116	8.35805	GO:0008286 insulin receptor signaling pathway	GSK3B SIRT1 IL1B AGT SRC
0.0015753	5	116	8.35805	GO:0032368 regulation of lipid transport	NFKB1 CYP19A1 IL1B AGT P2RX4
0.00159361	8	334	4.64447	GO:0051271 negative regulation of cellular component movement	APEX1 PPARD NFE2L2 CYP19A1 BCL2 DUSP3 HMOX1 SMAD7
0.00159639	7	253	5.36501	GO:0045930 negative regulation of mitotic cell cycle	CDK1 AURKB CCND1 CDKN1A BCL2 CDK2 WEE1
0.00159931	6	180	6.46356	GO:0051170 import into nucleus	PTGS2 HSP90AA1 MAPK14 CDKN1A AGT CDK1
0.00162971	5	117	8.28661	GO:0043200 response to amino acid	GLRA1 PCNA EGFR CASP3 BCL2

## Sheet: CC
Gene-Ontology (GO): cellular components
Enrichment FDR	nGenes	Pathway Genes	Fold Enrichment	Pathway	Genes
8.6406e-07	31	1830	3.28476	GO:0005739 mitochondrion	HSD17B10 BAX GSR CAT SOD1 STAR CA5B BCL2 CA5A ACACB HSP90AA1 SIRT1 APEX1 NFKB1 DAO LGALS3 ESR2 PARP1 CDK1 SRC CAPN1 MAPK9 GSK3B MAPK1 MAPK8 MAPK14 CASP9 CDC25C TH HMOX1 MAPK3
1.50652e-05	49	4581	2.0741	GO:0005654 nucleoplasm	SIRT1 TDP1 MAPK9 GSK3B AURKA HIF1A APEX1 SMAD7 KLF5 DUSP3 NFKB1 PPARGC1A CCND1 MAPK14 NFE2L2 TRIM24 CDK2 CDKN1A LGALS3 PCNA ESR2 SOD1 NR1I3 CTSK PARP1 NR1I2 CDC25C HPGD AR CDK1 BCL2 AURKB LITAF SRC GRK5 CHUK ESR1 PPARD NOS2 HSP90AA1 MAPK1 HMOX1 CDC25B MAPK3 MAPK8 PKN1 CASP3 WEE1 RELA
1.82953e-05	51	4973	1.98859	GO:0031981 nuclear lumen	SIRT1 PARP1 TDP1 MAPK9 GSK3B AURKA SCD HIF1A APEX1 SMAD7 KLF5 DUSP3 NFKB1 PPARGC1A CCND1 MAPK14 NFE2L2 TRIM24 CDK2 CDKN1A LGALS3 PCNA ESR2 SOD1 NR1I3 CTSK NR1I2 CDC25C HPGD WEE1 AR CDK1 BCL2 AURKB LITAF SRC GRK5 CHUK ESR1 HMOX1 CA9 PPARD NOS2 HSP90AA1 MAPK1 CDC25B MAPK3 MAPK8 PKN1 CASP3 RELA
1.93818e-05	47	4466	2.04067	GO:0031982 vesicle	CAPN1 HSP90AA1 BAX CA2 GSR SOD3 SLC2A1 CTSD CAT PLAU CA6 LGALS3 PCNA CA1 P2RX4 AGT PRCP SOD1 ITGB1 ALB HPGD ERAP1 CA4 GPT GUSB CDK1 DPP7 AKR1C1 SRC NOS2 LITAF CFTR VEGFA PKN1 CDK2 KDR EGFR TH MAPK1 MAPK3 IL1B SLC6A5 NFKB1 MAPK14 CHRNB4 GRIA2 CTSK
1.93818e-05	12	351	6.62929	GO:0045121 membrane raft	TFPI CTSD KDR EGFR ITGB1 SRC PTGS2 MAPK1 HMOX1 MAPK3 SLC2A1 CASP3
1.93818e-05	12	352	6.61046	GO:0098857 membrane microdomain	TFPI CTSD KDR EGFR ITGB1 SRC PTGS2 MAPK1 HMOX1 MAPK3 SLC2A1 CASP3
2.64141e-05	7	91	14.9159	GO:0005901 caveola	TFPI SRC PTGS2 MAPK1 HMOX1 MAPK3 SLC2A1
3.24063e-05	40	3577	2.16837	GO:0005615 extracellular space	CAPN1 HSP90AA1 BAX CA2 GSR SOD3 BCHE SLC2A1 CTSD CAT PLAU CA6 LGALS3 PCNA CA1 P2RX4 AGT PRCP SOD1 ITGB1 XDH ALB HPGD ERAP1 CA4 GPT GUSB CDK1 DPP7 AKR1C1 SRC TFPI VEGFA IL1B IL6 CTSK ACHE EGFR HMOX1 MMP13
3.24063e-05	19	987	3.73275	GO:0030141 secretory granule	VEGFA CA4 IL1B SOD1 SLC6A5 CAPN1 HSP90AA1 MAPK1 NFKB1 MAPK14 CHRNB4 CTSD CAT PLAU LGALS3 PRCP ALB GUSB DPP7
4.4427e-05	22	1332	3.20266	GO:0098590 plasma membrane region	CFTR MET SLC2A1 GLRA1 EGFR TFPI PKN1 ITGB1 CA4 SRC PTGS2 HSP90AA1 MAPK1 HMOX1 MAPK3 CA9 CHRNB4 GRIA2 NTRK3 CTSK HPGD SLC6A5
7.45856e-05	20	1165	3.32887	GO:0099503 secretory vesicle	VEGFA CA4 IL1B SOD1 SLC6A5 TH CAPN1 HSP90AA1 MAPK1 NFKB1 MAPK14 CHRNB4 CTSD CAT PLAU LGALS3 PRCP ALB GUSB DPP7
8.08023e-05	9	223	7.82583	GO:0101002 ficolin-1-rich granule	CAPN1 HSP90AA1 MAPK1 MAPK14 CTSD CAT LGALS3 PRCP GUSB
0.000108232	11	373	5.71843	GO:0031983 vesicle lumen	EGFR HSP90AA1 MAPK1 NFKB1 MAPK14 VEGFA CTSD CAT ALB GUSB DPP7
0.000108232	7	124	10.9464	GO:0044853 plasma membrane raft	TFPI SRC PTGS2 MAPK1 HMOX1 MAPK3 SLC2A1
0.000121007	5	48	20.1986	GO:0043209 myelin sheath	HSP90AA1 CA2 ITGB1 BCL2 CA13
0.000121007	29	2316	2.42802	GO:0070062 extracellular exosome	CAPN1 HSP90AA1 BAX CA2 GSR SOD3 SLC2A1 CTSD CAT PLAU CA6 LGALS3 PCNA CA1 P2RX4 AGT PRCP SOD1 ITGB1 ALB HPGD ERAP1 CA4 GPT GUSB CDK1 DPP7 AKR1C1 SRC
0.000126468	29	2343	2.40004	GO:0043230 extracellular organelle	CAPN1 HSP90AA1 BAX CA2 GSR SOD3 SLC2A1 CTSD CAT PLAU CA6 LGALS3 PCNA CA1 P2RX4 AGT PRCP SOD1 ITGB1 ALB HPGD ERAP1 CA4 GPT GUSB CDK1 DPP7 AKR1C1 SRC
0.000126468	29	2343	2.40004	GO:0065010 extracellular membrane-bounded organelle	CAPN1 HSP90AA1 BAX CA2 GSR SOD3 SLC2A1 CTSD CAT PLAU CA6 LGALS3 PCNA CA1 P2RX4 AGT PRCP SOD1 ITGB1 ALB HPGD ERAP1 CA4 GPT GUSB CDK1 DPP7 AKR1C1 SRC
0.000126468	29	2342	2.40107	GO:1903561 extracellular vesicle	CAPN1 HSP90AA1 BAX CA2 GSR SOD3 SLC2A1 CTSD CAT PLAU CA6 LGALS3 PCNA CA1 P2RX4 AGT PRCP SOD1 ITGB1 ALB HPGD ERAP1 CA4 GPT GUSB CDK1 DPP7 AKR1C1 SRC
0.000131816	45	4673	1.86728	GO:0005576 extracellular region	CAPN1 HSP90AA1 BAX CA2 GSR SOD3 BCHE SLC2A1 CTSD CAT PLAU CA6 LGALS3 PCNA CA1 P2RX4 AGT PRCP SOD1 ITGB1 XDH ALB HPGD ERAP1 CA4 GPT GUSB CDK1 DPP7 AKR1C1 SRC TFPI VEGFA IL1B IL6 CTSK ACHE MET KDR MMP13 EGFR MAPK1 HMOX1 NFKB1 MAPK14
0.000131816	21	1380	2.95076	GO:0031967 organelle envelope	BAX SIRT1 P2RX4 STAR BCL2 PTGS2 MAPK3 DAO LGALS3 PARP1 SRC GRK5 CCND1 BCHE CAT SOD1 EGFR CDC25C TYRO3 ACACB HMOX1
0.000131816	21	1380	2.95076	GO:0031975 envelope	BAX SIRT1 P2RX4 STAR BCL2 PTGS2 MAPK3 DAO LGALS3 PARP1 SRC GRK5 CCND1 BCHE CAT SOD1 EGFR CDC25C TYRO3 ACACB HMOX1
0.000151687	5	54	17.9543	GO:0000307 cyclin-dependent protein kinase holoenzyme complex	CCND1 CDK2 CDKN1A CDK1 PCNA
0.000152406	7	142	9.55878	GO:1904813 ficolin-1-rich granule lumen	CAPN1 HSP90AA1 MAPK1 MAPK14 CTSD CAT GUSB
0.000205602	32	2849	2.17796	GO:0031410 cytoplasmic vesicle	LITAF CFTR VEGFA CTSD PKN1 CDK2 KDR SOD1 EGFR CA4 TH SRC HSP90AA1 MAPK1 MAPK3 SLC2A1 IL1B ITGB1 SLC6A5 DPP7 CAPN1 NFKB1 MAPK14 CHRNB4 GRIA2 CAT PLAU LGALS3 PRCP CTSK ALB GUSB
0.000205602	32	2851	2.17644	GO:0097708 intracellular vesicle	LITAF CFTR VEGFA CTSD PKN1 CDK2 KDR SOD1 EGFR CA4 TH SRC HSP90AA1 MAPK1 MAPK3 SLC2A1 IL1B ITGB1 SLC6A5 DPP7 CAPN1 NFKB1 MAPK14 CHRNB4 GRIA2 CAT PLAU LGALS3 PRCP CTSK ALB GUSB
0.00020946	11	429	4.97197	GO:0043235 receptor complex	TYRO3 MET GRIA2 KDR IL6 NTRK3 EGFR CHRNB4 ITGB1 GPBAR1 CHUK
0.000274118	12	529	4.39864	GO:0005635 nuclear envelope	SIRT1 P2RX4 PTGS2 BAX MAPK3 PARP1 BCL2 GRK5 CCND1 BCHE EGFR TYRO3
0.000297685	10	368	5.26921	GO:0034774 secretory granule lumen	HSP90AA1 MAPK1 NFKB1 MAPK14 VEGFA CTSD CAT ALB GUSB DPP7
0.00030841	10	371	5.2266	GO:0060205 cytoplasmic vesicle lumen	HSP90AA1 MAPK1 NFKB1 MAPK14 VEGFA CTSD CAT ALB GUSB DPP7
0.000335876	27	2262	2.31454	GO:0005783 endoplasmic reticulum	SCD HSD17B3 CYP19A1 CFTR PTGS2 BAX HMOX1 KDR ALB CA4 BCL2 TH CNR2 TFPI APEX1 BCHE GRIA2 CAT EGFR XDH CYP3A4 ERAP1 TYRO3 MAPK1 MAPK3 IL6 CDK1
0.000335876	17	1050	3.13944	GO:0009986 cell surface	TFPI MET ITGB1 CFTR TYRO3 VEGFA PLAU EGFR CA4 HSP90AA1 ACHE GSR KDR CTSK GLRA1 LGALS3 GRIA2
0.000335876	5	68	14.2579	GO:0043073 germ cell nucleus	AURKA SLC2A1 TRIM24 CDK2 PCNA
0.000715051	15	901	3.22819	GO:0000323 lytic vacuole	P2RX4 CTSD CTSK LITAF SRC CAPN1 CAT IL1B PRCP SOD1 GUSB DPP7 CFTR HSP90AA1 MAPK1
0.000715051	15	901	3.22819	GO:0005764 lysosome	P2RX4 CTSD CTSK LITAF SRC CAPN1 CAT IL1B PRCP SOD1 GUSB DPP7 CFTR HSP90AA1 MAPK1
0.000715051	6	132	8.81394	GO:1902554 serine/threonine protein kinase complex	CCND1 CDK2 CHUK CDKN1A CDK1 PCNA
0.000982231	26	2293	2.19868	GO:0030054 cell junction	GSK3B CAPN1 CAT PLAU EGFR ITGB1 CHRNB4 GRIA2 GLRA1 ACHE SMAD7 VEGFA P2RX4 SRC MAPK1 MAPK3 MAPK8 CCND1 MAPK14 SLC2A1 KDR EGLN1 NTRK3 SLC6A5 RELA TH
0.00137218	6	150	7.75627	GO:1902911 protein kinase complex	CCND1 CDK2 CHUK CDKN1A CDK1 PCNA
0.0014291	11	553	3.8571	GO:0005667 transcription regulator complex	SMAD7 HIF1A CCND1 PARP1 RELA APEX1 KLF5 CDK2 ESR1 NFE2L2 NR1I2
0.00174344	13	770	3.27375	GO:0048471 perinuclear region of cytoplasm	HSP90AA1 ACHE AURKA HMOX1 APEX1 P2RX4 ITGB1 CA4 SRC NOS2 EGFR CDC25C TH
0.00210384	15	1008	2.88552	GO:0005773 vacuole	P2RX4 CTSD CTSK LITAF SRC CAPN1 CAT IL1B PRCP SOD1 GUSB DPP7 CFTR HSP90AA1 MAPK1
0.00234659	5	108	8.97717	GO:0031970 organelle envelope lumen	STAR BCHE CAT SOD1 CDC25C
0.00309021	10	513	3.77986	GO:0043025 neuronal cell body	HSP90AA1 TH SOD1 AURKA P2RX4 GLRA1 CASP3 CNR2 SRC GRIA2
0.0032697	4	65	11.9327	GO:0000791 euchromatin	ESR1 SIRT1 HIF1A TRIM24
0.00347332	14	952	2.85157	GO:0016604 nuclear body	MAPK9 SIRT1 HIF1A APEX1 MAPK14 CDK2 CDKN1A PCNA PARP1 NR1I2 CDC25C AR GRK5 PPARGC1A
0.00347332	2	6	64.6356	GO:0032133 chromosome passenger complex	AURKA AURKB
0.00360599	5	122	7.947	GO:0042470 melanosome	TH HSP90AA1 SLC2A1 CTSD ITGB1
0.00360599	5	122	7.947	GO:0048770 pigment granule	TH HSP90AA1 SLC2A1 CTSD ITGB1
0.00439974	12	757	3.07382	GO:0098552 side of membrane	LITAF SRC CA4 TH GSR KDR CTSK GLRA1 ITGB1 CNR2 CHUK GRIA2
0.00439974	2	7	55.4019	GO:0098690 glycinergic synapse	GLRA1 SLC6A5
0.00449098	11	653	3.26642	GO:0030425 dendrite	GRIA2 SOD1 HSP90AA1 P2RX4 GLRA1 ITGB1 TH CNR2 SRC GSK3B MAPK8
0.00451744	11	655	3.25645	GO:0097447 dendritic tree	GRIA2 SOD1 HSP90AA1 P2RX4 GLRA1 ITGB1 TH CNR2 SRC GSK3B MAPK8
0.00511637	13	888	2.83873	GO:0036477 somatodendritic compartment	HSP90AA1 GRIA2 TH SOD1 AURKA P2RX4 GLRA1 ITGB1 CASP3 CNR2 SRC GSK3B MAPK8
0.00524072	7	285	4.76262	GO:0045178 basal part of cell	MET SLC2A1 EGFR HSP90AA1 CA9 PRCP HPGD
0.0053118	6	207	5.62049	GO:0005775 vacuolar lumen	HSP90AA1 MAPK1 CTSD CTSK GUSB DPP7
0.00543706	11	676	3.15529	GO:0030424 axon	GSK3B NTRK3 SCN3A TH HSP90AA1 AURKA HIF1A P2RX4 SOD1 SRC MAPK8
0.00655524	2	9	43.0904	GO:0044294 dendritic growth cone	HSP90AA1 SRC
0.00657272	10	588	3.29773	GO:0044297 cell body	HSP90AA1 TH SOD1 AURKA P2RX4 GLRA1 CASP3 CNR2 SRC GRIA2
0.00751523	17	1435	2.29715	GO:0045202 synapse	GSK3B CHRNB4 GRIA2 GLRA1 ACHE ITGB1 MAPK1 MAPK8 MAPK14 SLC2A1 P2RX4 EGLN1 NTRK3 SLC6A5 RELA TH SRC
0.00754949	21	1978	2.05867	GO:0031226 intrinsic component of plasma membrane	TYRO3 MET SLC2A1 CHRNB4 GRIA2 KDR IL6 NTRK3 GLRA1 EGFR SCN3A SLC6A5 GPR35 GPBAR1 QRFPR P2RX4 CFTR ITGB1 CA4 CHUK CNR2
0.00754949	17	1440	2.28918	GO:0043005 neuron projection	PTGS2 GSK3B CHRNB4 GRIA2 NTRK3 GLRA1 SCN3A TH SOD1 HSP90AA1 AURKA HIF1A P2RX4 ITGB1 CNR2 SRC MAPK8
0.00774113	4	90	8.61808	GO:0005758 mitochondrial intermembrane space	STAR CAT SOD1 CDC25C
0.00774113	5	154	6.29567	GO:0005777 peroxisome	CAT SOD1 NOS2 DAO XDH
0.00774113	5	154	6.29567	GO:0042579 microbody	CAT SOD1 NOS2 DAO XDH
0.00819843	21	2003	2.03297	GO:0005694 chromosome	PCNA PARP1 CDK1 SIRT1 APEX1 PPARGC1A ESR1 HIF1A AR RELA AURKB PPARD NFE2L2 TRIM24 CDK2 SMAD7 KLF5 NFKB1 ESR2 NR1I3 NR1I2
0.00968604	7	329	4.12568	GO:0005788 endoplasmic reticulum lumen	BCHE PTGS2 MAPK1 MAPK3 IL6 ALB ERAP1
0.00968604	20	1894	2.04759	GO:0005887 integral component of plasma membrane	TYRO3 MET SLC2A1 CHRNB4 GRIA2 KDR IL6 NTRK3 GLRA1 EGFR SCN3A SLC6A5 GPR35 GPBAR1 QRFPR P2RX4 CFTR ITGB1 CHUK CNR2
0.00970955	7	330	4.11317	GO:0031965 nuclear membrane	SIRT1 P2RX4 PTGS2 BCL2 GRK5 CCND1 EGFR
0.0111321	6	250	4.65376	GO:0031968 organelle outer membrane	BAX BCL2 PTGS2 DAO ACACB HMOX1
0.011421	6	252	4.61683	GO:0019867 outer membrane	BAX BCL2 PTGS2 DAO ACACB HMOX1
0.0115682	7	343	3.95728	GO:0098978 glutamatergic synapse	GSK3B MAPK14 EGLN1 NTRK3 ITGB1 RELA SRC
0.0118323	16	1392	2.22881	GO:0000785 chromatin	SIRT1 PPARGC1A ESR1 HIF1A PCNA AR RELA PPARD NFE2L2 TRIM24 SMAD7 KLF5 NFKB1 ESR2 NR1I3 NR1I2
0.0127219	2	14	27.701	GO:0044292 dendrite terminus	HSP90AA1 SRC
0.0135884	5	181	5.35654	GO:0009898 cytoplasmic side of plasma membrane	SRC TH LITAF CNR2 CHUK
0.01361	10	672	2.88552	GO:0005813 centrosome	AURKA AURKB GSK3B APEX1 CDC25B SMAD7 NFE2L2 CDK2 PCNA CDK1
0.013692	3	53	10.9759	GO:0001673 male germ cell nucleus	TRIM24 CDK2 PCNA
0.013692	6	267	4.35746	GO:0009925 basal plasma membrane	MET SLC2A1 EGFR HSP90AA1 CA9 HPGD
0.013692	2	15	25.8542	GO:0045120 pronucleus	AURKA SLC2A1
0.014311	5	187	5.18467	GO:0000781 chromosome telomeric region	PCNA PARP1 CDK1 APEX1 CDK2
0.014311	2	16	24.2383	GO:0001674 female germ cell nucleus	AURKA SLC2A1
0.014311	3	55	10.5767	GO:0005782 peroxisomal matrix	NOS2 DAO CAT
0.014311	2	16	24.2383	GO:0031616 spindle pole centrosome	AURKA AURKB
0.014311	3	55	10.5767	GO:0031907 microbody lumen	NOS2 DAO CAT
0.014311	4	115	6.74458	GO:0043202 lysosomal lumen	HSP90AA1 CTSD CTSK GUSB
0.014311	12	926	2.51283	GO:0070161 anchoring junction	CAPN1 CAT PLAU EGFR ITGB1 SMAD7 VEGFA MAPK1 MAPK3 CCND1 SLC2A1 SRC
0.0152483	8	475	3.2658	GO:0005925 focal adhesion	CAPN1 CAT PLAU EGFR ITGB1 MAPK1 MAPK3 SRC
0.0168796	8	484	3.20507	GO:0030055 cell-substrate junction	CAPN1 CAT PLAU EGFR ITGB1 MAPK1 MAPK3 SRC
0.0175201	5	200	4.84767	GO:0098802 plasma membrane signaling receptor complex	GRIA2 IL6 CHRNB4 ITGB1 CHUK
0.019281	2	19	20.4112	GO:0031143 pseudopodium	MAPK1 MAPK3
0.0195168	22	2360	1.80761	GO:0120025 plasma membrane bounded cell projection	PTGS2 GSK3B CHRNB4 GRIA2 NTRK3 GLRA1 SCN3A TH AURKA SOD1 EGFR ITGB1 CA4 HSP90AA1 MAPK1 HIF1A MAPK3 CA9 P2RX4 CNR2 SRC MAPK8
0.0196555	7	395	3.43632	GO:0097060 synaptic membrane	GLRA1 CHRNB4 GRIA2 NTRK3 ITGB1 SLC6A5 SRC
0.0201808	5	209	4.63892	GO:0070820 tertiary granule	CHRNB4 CTSD PLAU LGALS3 PRCP
0.0211942	5	212	4.57327	GO:0030496 midbody	SLC2A1 PKN1 CDK1 AURKB AURKA
0.0231148	5	217	4.4679	GO:0098562 cytoplasmic side of membrane	LITAF SRC TH CNR2 CHUK
0.0241082	33	4154	1.54042	GO:0031090 organelle membrane	P2RX4 NOS2 BAX SIRT1 SCD BCL2 LITAF CFTR PTGS2 HMOX1 DAO CTSD LGALS3 EGFR CA4 TH SRC GRK5 CCND1 SLC2A1 GRIA2 CAT CYP19A1 CYP3A4 ERAP1 TYRO3 ACACB CHRNB4 PLAU HSD17B3 PRCP ITGB1 CDK1
0.0242691	11	879	2.42659	GO:0005740 mitochondrial envelope	BAX STAR BCL2 DAO LGALS3 SRC CAT SOD1 CDC25C ACACB HMOX1
0.0246259	5	222	4.36727	GO:0005741 mitochondrial outer membrane	BAX BCL2 DAO ACACB HMOX1
0.0250896	3	72	8.07945	GO:0005637 nuclear inner membrane	SIRT1 P2RX4 PTGS2
0.0250896	11	888	2.402	GO:0005815 microtubule organizing center	AURKA AURKB GSK3B APEX1 CDC25B SMAD7 NFE2L2 CDK2 PCNA CDK1 MAPK1
0.0250896	4	141	5.5009	GO:0072562 blood microparticle	BCHE SLC2A1 AGT ALB
0.0298841	6	332	3.50434	GO:0061695 transferase complex transferring phosphorus-containing groups	CCND1 CDK2 CHUK CDKN1A CDK1 PCNA
0.0298841	9	664	2.62825	GO:0098794 postsynapse	GRIA2 GLRA1 GSK3B CHRNB4 P2RX4 EGLN1 NTRK3 ITGB1 SRC
0.0299858	22	2477	1.72222	GO:0042995 cell projection	PTGS2 GSK3B CHRNB4 GRIA2 NTRK3 GLRA1 SCN3A TH AURKA SOD1 EGFR ITGB1 CA4 HSP90AA1 MAPK1 HIF1A MAPK3 CA9 P2RX4 CNR2 SRC MAPK8
0.030631	2	26	14.9159	GO:0046930 pore complex	BAX BCL2
0.0324241	5	242	4.00634	GO:0016323 basolateral plasma membrane	SLC2A1 EGFR HSP90AA1 CA9 HPGD
0.0365386	14	1351	2.0094	GO:0005789 endoplasmic reticulum membrane	SCD CFTR BAX HMOX1 BCL2 PTGS2 GRIA2 CYP19A1 EGFR CYP3A4 ERAP1 TYRO3 HSD17B3 CDK1
0.0365386	7	459	2.95718	GO:0009897 external side of plasma membrane	CA4 GSR KDR CTSK GLRA1 ITGB1 GRIA2
0.0365386	2	29	13.3729	GO:0031045 dense core granule	SOD1 SLC6A5
0.0370573	14	1355	2.00346	GO:0098827 endoplasmic reticulum subcompartment	SCD CFTR BAX HMOX1 BCL2 PTGS2 GRIA2 CYP19A1 EGFR CYP3A4 ERAP1 TYRO3 HSD17B3 CDK1
0.0391114	3	88	6.61046	GO:0005876 spindle microtubule	AURKB AURKA CDK1
0.0400584	13	1232	2.04609	GO:0005768 endosome	LITAF CFTR CTSD PKN1 CDK2 KDR EGFR SRC MAPK1 MAPK3 ITGB1 SLC6A5 CTSK
0.0401743	14	1373	1.9772	GO:0042175 nuclear outer membrane-endoplasmic reticulum membrane network	SCD CFTR PTGS2 BAX HMOX1 BCL2 GRIA2 CYP19A1 EGFR CYP3A4 ERAP1 TYRO3 HSD17B3 CDK1
0.0414329	4	170	4.56251	GO:0005766 primary lysosome	MAPK1 PRCP GUSB DPP7
0.0414329	4	170	4.56251	GO:0042582 azurophil granule	MAPK1 PRCP GUSB DPP7
0.0425864	6	368	3.16152	GO:0031253 cell projection membrane	EGFR ITGB1 CA4 HSP90AA1 CA9 SRC
0.0445912	8	602	2.57683	GO:0031012 extracellular matrix	SOD3 CTSD LGALS3 AGT HSP90AA1 ACHE MMP13 VEGFA
0.0446164	8	603	2.57256	GO:0030312 external encapsulating structure	SOD3 CTSD LGALS3 AGT HSP90AA1 ACHE MMP13 VEGFA
0.044978	4	176	4.40697	GO:0000922 spindle pole	AURKA AURKB CDC25B MAPK14
0.0456116	7	489	2.77576	GO:0016607 nuclear speck	MAPK9 APEX1 MAPK14 CDC25C AR GRK5 HIF1A
0.0456116	21	2452	1.6607	GO:0098588 bounding membrane of organelle	P2RX4 BAX BCL2 LITAF PTGS2 DAO CTSD EGFR CA4 TH CFTR SLC2A1 CAT ACACB HMOX1 CHRNB4 GRIA2 PLAU LGALS3 PRCP ITGB1
0.0480862	1	3	64.6356	GO:0005896 interleukin-6 receptor complex	IL6
0.0480862	1	3	64.6356	GO:0030678 mitochondrial ribonuclease P complex	HSD17B10
0.0480862	1	3	64.6356	GO:0034666 integrin alpha2-beta1 complex	ITGB1
0.0480862	1	3	64.6356	GO:0034668 integrin alpha4-beta1 complex	ITGB1
0.0480862	1	3	64.6356	GO:0042585 germinal vesicle	AURKA
0.0480862	1	3	64.6356	GO:0043293 apoptosome	CASP9
0.0480862	1	3	64.6356	GO:0061773 eNoSc complex	SIRT1
0.0480862	1	3	64.6356	GO:0097134 cyclin E1-CDK2 complex	CDK2
0.0480862	1	3	64.6356	GO:0098559 cytoplasmic side of early endosome membrane	LITAF
0.0484009	2	37	10.4814	GO:0051233 spindle midzone	AURKA AURKB
0.0500722	3	103	5.64777	GO:0032587 ruffle membrane	EGFR ITGB1 SRC
0.0522865	3	105	5.54019	GO:0035578 azurophil granule lumen	MAPK1 GUSB DPP7
0.0522865	2	39	9.94394	GO:0097431 mitotic spindle pole	AURKA AURKB
0.0597806	1	4	48.4767	GO:0005726 perichromatin fibrils	TRIM24
0.0597806	1	4	48.4767	GO:0033256 I-kappaB/NF-kappaB complex	NFKB1
0.0597806	1	4	48.4767	GO:0071159 NF-kappaB complex	RELA
0.0597806	1	4	48.4767	GO:0097487 multivesicular body internal vesicle	EGFR
0.0597806	1	4	48.4767	GO:0098560 cytoplasmic side of late endosome membrane	LITAF
0.0640994	4	206	3.76518	GO:0072686 mitotic spindle	AURKA CDK1 AURKB MAPK1
0.0647625	6	423	2.75045	GO:0098687 chromosomal region	PCNA PARP1 CDK1 APEX1 AURKB CDK2
0.0693098	4	212	3.65862	GO:0042581 specific granule	NFKB1 CHRNB4 CTSD PLAU
0.069499	1	5	38.7814	GO:0033553 rDNA heterochromatin	SIRT1
0.069499	1	5	38.7814	GO:0036021 endolysosome lumen	CTSK
0.069499	2	48	8.07945	GO:0043195 terminal bouton	P2RX4 TH
0.069499	1	5	38.7814	GO:0097124 cyclin A2-CDK2 complex	CDK2
0.069499	1	5	38.7814	GO:0097226 sperm mitochondrial sheath	HSP90AA1
0.069499	1	5	38.7814	GO:0098843 postsynaptic endocytic zone	GRIA2
0.069499	1	5	38.7814	GO:1902737 dendritic filopodium	SRC
0.0720522	15	1685	1.72617	GO:0031984 organelle subcompartment	SCD CFTR BAX HMOX1 CA4 BCL2 PTGS2 GRIA2 CYP19A1 EGFR CYP3A4 ERAP1 TYRO3 HSD17B3 CDK1
0.0730101	5	327	2.96494	GO:0005770 late endosome	LITAF EGFR SRC MAPK1 MAPK3
0.0730101	5	327	2.96494	GO:0034702 ion channel complex	GRIA2 SCN3A CHRNB4 CFTR GLRA1
0.0771478	2	52	7.45795	GO:0001772 immunological synapse	LGALS3 DUSP3
0.0771478	1	6	32.3178	GO:0010009 cytoplasmic side of endosome membrane	LITAF
0.0771478	2	52	7.45795	GO:0014704 intercalated disc	SLC2A1 ITGB1
0.0771478	1	6	32.3178	GO:0035748 myelin sheath abaxonal region	ITGB1
0.0771478	6	453	2.5683	GO:0062023 collagen-containing extracellular matrix	SOD3 CTSD LGALS3 AGT HSP90AA1 ACHE
0.0771478	1	6	32.3178	GO:0097180 serine protease inhibitor complex	PLAU
0.0771478	1	6	32.3178	GO:0097441 basal dendrite	MAPK8
0.0771478	1	6	32.3178	GO:0097443 sorting endosome	KDR
0.0771478	2	53	7.31724	GO:0098636 protein complex involved in cell adhesion	ITGB1 PLAU
0.0788844	6	458	2.54026	GO:0045177 apical part of cell	CFTR CA2 SLC2A1 CA4 HSP90AA1 CTSK
0.0791132	6	459	2.53473	GO:0005819 spindle	AURKA AURKB CDC25B CDK1 MAPK1 MAPK14
0.0837931	2	56	6.92524	GO:0032154 cleavage furrow	PKN1 ITGB1
0.0847747	1	7	27.701	GO:0005757 mitochondrial permeability transition pore complex	BAX
0.0847747	13	1441	1.74933	GO:0015630 microtubule cytoskeleton	AURKA AURKB GSK3B APEX1 CDC25B SMAD7 NFE2L2 CDK2 PCNA DPP9 CDK1 MAPK1 MAPK14
0.0847747	1	7	27.701	GO:0043203 axon hillock	AURKA
0.0847747	1	7	27.701	GO:0043527 tRNA methyltransferase complex	HSD17B10
0.0847747	8	730	2.12501	GO:0098797 plasma membrane protein complex	GRIA2 IL6 SCN3A CHRNB4 ITGB1 CASP3 EGFR CHUK
0.0847747	1	7	27.701	GO:0150005 enzyme activator complex	PCNA
0.0856687	2	58	6.68644	GO:0031526 brush border membrane	CA4 HSP90AA1
0.0890324	13	1460	1.72657	GO:0012506 vesicle membrane	NOS2 LITAF CTSD EGFR CA4 TH CFTR CHRNB4 GRIA2 PLAU LGALS3 PRCP ITGB1
0.0890324	5	358	2.7082	GO:0030667 secretory granule membrane	CA4 CHRNB4 PLAU LGALS3 PRCP
0.0890324	4	245	3.16582	GO:0032993 protein-DNA complex	ESR1 PARP1 NFE2L2 PCNA
0.0890324	2	60	6.46356	GO:0034707 chloride channel complex	CFTR GLRA1
0.092271	1	8	24.2383	GO:0008303 caspase complex	CASP9
0.092271	1	8	24.2383	GO:0071144 heteromeric SMAD protein complex	SMAD7
0.092271	1	8	24.2383	GO:0097179 protease inhibitor complex	PLAU
0.0978259	2	64	6.05959	GO:1904115 axon cytoplasm	HIF1A SOD1
0.100696	1	9	21.5452	GO:0000805 X chromosome	CDK2
0.100696	6	501	2.32224	GO:0005769 early endosome	CFTR EGFR LITAF MAPK1 MAPK3 KDR
0.100696	1	9	21.5452	GO:0031264 death-inducing signaling complex	CASP3
0.100696	1	9	21.5452	GO:0071141 SMAD protein complex	SMAD7
0.109201	1	10	19.3907	GO:0001939 female pronucleus	SLC2A1
0.109201	1	10	19.3907	GO:0097136 Bcl-2 family protein complex	BAX
0.109201	1	10	19.3907	GO:0098981 cholinergic synapse	CHRNB4
0.109201	3	160	3.63575	GO:0099699 integral component of synaptic membrane	NTRK3 ITGB1 SLC6A5
0.109362	2	70	5.54019	GO:0031093 platelet alpha granule lumen	VEGFA ALB
0.110721	5	390	2.48598	GO:0016324 apical plasma membrane	CFTR SLC2A1 CA4 HSP90AA1 CTSK
0.11162	3	163	3.56884	GO:0043204 perikaryon	TH GLRA1 CNR2
0.111777	6	520	2.23739	GO:0005759 mitochondrial matrix	HSD17B10 CDK1 SOD1 CA5A GSR CA5B
0.111993	2	72	5.3863	GO:0005778 peroxisomal membrane	DAO CAT
0.111993	2	72	5.3863	GO:0031903 microbody membrane	DAO CAT
0.113703	1	11	17.6279	GO:0097550 transcription preinitiation complex	ESR1
0.113703	1	11	17.6279	GO:0099091 postsynaptic specialization intracellular component	SRC
0.113703	1	11	17.6279	GO:1904090 peptidase inhibitor complex	PLAU
0.113703	1	11	17.6279	GO:1905370 serine-type endopeptidase complex	PLAU
0.114586	2	74	5.24072	GO:0032153 cell division site	PKN1 ITGB1
0.116746	2	75	5.17085	GO:0031594 neuromuscular junction	ITGB1 ACHE
0.120062	15	1878	1.54878	GO:0005794 Golgi apparatus	ACHE KLF5 NFE2L2 KDR ALB CA4 DPP7 LITAF ESR1 MAPK1 MAPK3 SOD3 SLC2A1 CAT EGFR
0.12007	3	172	3.38209	GO:0099240 intrinsic component of synaptic membrane	NTRK3 ITGB1 SLC6A5
0.120647	1	12	16.1589	GO:0035631 CD40 receptor complex	CHUK
0.121456	4	286	2.71198	GO:0150034 distal axon	HSP90AA1 P2RX4 TH SRC
0.122018	2	78	4.97197	GO:0044291 cell-cell contact zone	SLC2A1 ITGB1
0.122742	4	288	2.69315	GO:0045211 postsynaptic membrane	GLRA1 CHRNB4 GRIA2 NTRK3
0.12538	1	13	14.9159	GO:0005652 nuclear lamina	PCNA
0.12538	19	2553	1.4431	GO:0005856 cytoskeleton	AURKA AURKB GSK3B APEX1 CDC25B SMAD7 NFE2L2 SLC2A1 CDK2 PCNA DPP9 NR1I2 CDK1 NOS2 MAPK1 MAPK3 MAPK14 NR1I3 SRC
0.12538	1	13	14.9159	GO:0008385 IkappaB kinase complex	CHUK
0.12538	1	13	14.9159	GO:0030877 beta-catenin destruction complex	GSK3B
0.12538	1	13	14.9159	GO:1905286 serine-type peptidase complex	PLAU
0.126014	2	81	4.78782	GO:0101003 ficolin-1-rich granule membrane	LGALS3 PRCP
0.128131	2	82	4.72943	GO:0035580 specific granule lumen	NFKB1 CTSD
0.129114	12	1441	1.61477	GO:0030659 cytoplasmic vesicle membrane	LITAF CTSD EGFR CA4 TH CFTR CHRNB4 GRIA2 PLAU LGALS3 PRCP ITGB1
0.129114	3	182	3.19627	GO:0043197 dendritic spine	GRIA2 P2RX4 ITGB1
0.130924	1	14	13.8505	GO:0005677 chromatin silencing complex	SIRT1
0.130924	1	14	13.8505	GO:0098637 protein complex involved in cell-matrix adhesion	PLAU
0.132144	3	185	3.14443	GO:0044309 neuron spine	GRIA2 P2RX4 ITGB1
0.132527	12	1452	1.60254	GO:0098796 membrane protein complex	GRIA2 IL6 SCN3A BAX CHRNB4 ITGB1 BCL2 CFTR GLRA1 CASP3 EGFR CHUK
0.133662	3	187	3.1108	GO:0031256 leading edge membrane	EGFR ITGB1 SRC
0.133662	5	431	2.2495	GO:1902495 transmembrane transporter complex	GRIA2 SCN3A CHRNB4 CFTR GLRA1
0.134725	3	188	3.09426	GO:0031225 anchored component of membrane	CA4 TFPI ACHE
0.136122	1	15	12.9271	GO:1990023 mitotic spindle midzone	AURKB
0.139721	3	192	3.02979	GO:0001726 ruffle	EGFR ITGB1 SRC
0.139721	2	89	4.35746	GO:0016528 sarcoplasm	SCN3A XDH
0.140384	1	16	12.1192	GO:0010369 chromocenter	AURKB
0.140384	1	16	12.1192	GO:0072687 meiotic spindle	AURKA
0.140384	1	16	12.1192	GO:0098574 cytoplasmic side of lysosomal membrane	LITAF
0.140384	2	90	4.30904	GO:0120111 neuron projection cytoplasm	SOD1 HIF1A
0.140384	1	16	12.1192	GO:1990909 Wnt signalosome	GSK3B
0.147487	1	17	11.4063	GO:0001518 voltage-gated sodium channel complex	SCN3A
0.147487	1	17	11.4063	GO:0097524 sperm plasma membrane	HSP90AA1
0.150533	1	18	10.7726	GO:0005641 nuclear envelope lumen	BCHE
0.150533	1	18	10.7726	GO:0005892 acetylcholine-gated channel complex	CHRNB4
0.150533	1	18	10.7726	GO:0033162 melanosome membrane	TH
0.150533	1	18	10.7726	GO:0035098 ESC/E(Z) complex	SIRT1
0.150533	1	18	10.7726	GO:0044214 spanning component of plasma membrane	EGFR
0.150533	1	18	10.7726	GO:0045009 chitosome	TH
0.150533	1	18	10.7726	GO:0090741 pigment granule membrane	TH
0.150533	5	457	2.12152	GO:1990351 transporter complex	GRIA2 SCN3A CHRNB4 CFTR GLRA1
0.155876	1	19	10.2056	GO:0005639 integral component of nuclear inner membrane	P2RX4
0.155876	1	19	10.2056	GO:0030677 ribonuclease P complex	HSD17B10
0.155876	1	19	10.2056	GO:0031229 intrinsic component of nuclear inner membrane	P2RX4
0.155876	1	19	10.2056	GO:0043083 synaptic cleft	ACHE
0.15637	2	100	3.87814	GO:0031091 platelet alpha granule	VEGFA ALB
0.162154	4	339	2.28799	GO:0014069 postsynaptic density	GRIA2 P2RX4 EGLN1 SRC
0.162154	1	20	9.69534	GO:0031362 anchored component of external side of plasma membrane	CA4
0.162328	2	103	3.76518	GO:0031234 extrinsic component of cytoplasmic side of plasma membrane	SRC CNR2
0.166819	8	918	1.68982	GO:1990234 transferase complex	CCND1 CDK2 CHUK SIRT1 CDKN1A CDK1 PCNA HSD17B10
0.167579	4	345	2.24819	GO:0032279 asymmetric synapse	GRIA2 P2RX4 EGLN1 SRC
0.167579	2	106	3.65862	GO:0070821 tertiary granule membrane	CHRNB4 PLAU
0.167579	2	106	3.65862	GO:1905369 endopeptidase complex	PLAU CASP9
0.172705	1	22	8.81394	GO:0060077 inhibitory synapse	GLRA1
0.176789	2	110	3.52558	GO:0034708 methyltransferase complex	SIRT1 HSD17B10
0.184076	2	113	3.43198	GO:0005903 brush border	CA4 HSP90AA1
0.184514	2	114	3.40187	GO:0030669 clathrin-coated endocytic vesicle membrane	CFTR EGFR
0.184514	1	24	8.07945	GO:0030894 replisome	PCNA
0.184514	1	24	8.07945	GO:0071682 endocytic vesicle lumen	HSP90AA1
0.184514	4	362	2.14262	GO:0099572 postsynaptic specialization	GRIA2 P2RX4 EGLN1 SRC
0.18578	2	115	3.37229	GO:0016605 PML body	SIRT1 PPARGC1A
0.188039	1	25	7.75627	GO:0031233 intrinsic component of external side of plasma membrane	CA4
0.188039	1	25	7.75627	GO:0044295 axonal growth cone	HSP90AA1
0.188893	2	117	3.31465	GO:0043679 axon terminus	P2RX4 TH
0.189029	3	236	2.46492	GO:0098858 actin-based cell projection	ITGB1 CA9 SRC
0.189248	2	119	3.25894	GO:0030175 filopodium	ITGB1 SRC
0.189248	2	118	3.28656	GO:0030863 cortical cytoskeleton	SLC2A1 NOS2
0.189248	1	26	7.45795	GO:0032281 AMPA glutamate receptor complex	GRIA2
0.189248	1	26	7.45795	GO:0034706 sodium channel complex	SCN3A
0.189248	1	26	7.45795	GO:0089717 spanning component of membrane	EGFR
0.189248	4	371	2.09064	GO:0098984 neuron to neuron synapse	GRIA2 P2RX4 EGLN1 SRC
0.191075	9	1126	1.54988	GO:0005730 nucleolus	PARP1 SIRT1 SCD APEX1 SMAD7 CDKN1A WEE1 HMOX1 CA9
0.198024	2	123	3.15296	GO:0035579 specific granule membrane	CHRNB4 PLAU

## Sheet: MF
Gene-Ontology (GO): Molecular Functions
Enrichment FDR	nGenes	Pathway Genes	Fold Enrichment	Pathway	Genes
5.83802e-23	12	15	155.125	GO:0004089 carbonate dehydratase activity	CA12 CA2 CA9 CA14 CA6 CA1 CA4 CA5B CA5A CA13 CA3 CA7
9.28903e-14	12	63	36.9346	GO:0016836 hydro-lyase activity	CA12 CA2 CA9 CA14 CA6 CA1 CA3 CA4 CA7 CA5B CA5A CA13
9.28903e-14	34	1247	5.28695	GO:0046914 transition metal ion binding	SCD SOD3 EGLN1 SOD1 ALB ERAP1 LITAF CA2 CA9 TRIM24 MMP13 CYP3A4 CA12 ESR1 PPARD CA14 CA6 CA1 P2RX4 CYP19A1 ESR2 NR1I3 PARP1 NR1I2 XDH CA3 CA4 CA7 AR CA5B CA5A TH CA13 GLRA1
8.27283e-13	43	2237	3.72731	GO:0019899 enzyme binding	ESR1 DUSP3 PKN1 CASP9 SOD1 AR BCL2 HSP90AA1 AURKA SIRT1 MAPK1 HMOX1 HIF1A CCND1 SLC2A1 PCNA PARP1 CASP3 RELA SRC CFTR PTGS2 GSK3B CDC25B SMAD7 MAPK3 MET MAPK8 PPARGC1A MAPK14 CAT CDKN1A LGALS3 ESR2 EGFR ITGB1 CDC25C CYP3A4 AURKB TH EGLN1 BCHE GRK5
9.98617e-13	12	79	29.4542	GO:0016835 carbon-oxygen lyase activity	CA12 CA2 CA9 CA14 CA6 CA1 CA3 CA4 CA7 CA5B CA5A CA13
1.68057e-12	24	632	7.36355	GO:0004672 protein kinase activity	AURKA PKN1 KDR AURKB SRC MAPK9 GSK3B TYRO3 MAPK1 MAPK3 MET MAPK8 MAPK14 CLK4 CDK2 NTRK3 EGFR WEE1 CDK1 GRK5 CHUK CDKN1A CCND1 TRIM24
1.38213e-11	44	2577	3.31079	GO:0140096 catalytic activity acting on a protein	AURKA SIRT1 PKN1 KDR ERAP1 AURKB SRC CAPN1 MAPK9 DPP8 GSK3B TYRO3 MAPK1 CDC25B MAPK3 GSR MET MAPK8 DUSP3 MAPK14 CLK4 PLAU CDK2 CASP9 EGLN1 PRCP MMP13 NTRK3 DPP9 CTSK PARP1 EGFR CDC25C CASP3 WEE1 CDK1 DPP7 GRK5 CHUK METAP2 CTSD TRIM24 CDKN1A CCND1
2.24209e-11	27	947	5.52849	GO:0008270 zinc ion binding	ALB ERAP1 LITAF CA2 CA9 TRIM24 MMP13 SOD1 CA12 ESR1 PPARD CA14 CA6 CA1 P2RX4 ESR2 NR1I3 PARP1 NR1I2 CA3 CA4 CA7 AR CA5B CA5A CA13 GLRA1
4.2842e-11	24	748	6.22161	GO:0016773 phosphotransferase activity alcohol group as acceptor	AURKA PKN1 KDR AURKB SRC MAPK9 GSK3B TYRO3 MAPK1 MAPK3 MET MAPK8 MAPK14 CLK4 CDK2 NTRK3 EGFR WEE1 CDK1 GRK5 CHUK CDKN1A CCND1 TRIM24
2.51422e-10	19	470	7.83878	GO:0004712 protein serine/threonine/tyrosine kinase activity	MAPK9 GSK3B AURKA TYRO3 MAPK1 MAPK3 MET MAPK8 MAPK14 CLK4 PKN1 CDK2 KDR NTRK3 EGFR WEE1 CDK1 AURKB SRC
2.71831e-10	24	824	5.64777	GO:0019900 kinase binding	DUSP3 CASP9 CCND1 SLC2A1 RELA SRC HSP90AA1 GSK3B AURKA ESR1 SIRT1 HIF1A CDC25B MAPK8 MAPK14 PKN1 CDKN1A PCNA PARP1 EGFR ITGB1 CDC25C AURKB GRK5
4.65815e-10	24	849	5.48146	GO:0016301 kinase activity	AURKA PKN1 KDR AURKB SRC MAPK9 GSK3B TYRO3 MAPK1 MAPK3 MET MAPK8 MAPK14 CLK4 CDK2 NTRK3 EGFR WEE1 CDK1 GRK5 CHUK CDKN1A CCND1 TRIM24
6.19317e-10	17	381	8.65201	GO:0061629 RNA polymerase II-specific DNA-binding transcription factor binding	PKN1 NR1I2 APEX1 PPARGC1A PPARD MAPK14 TRIM24 PCNA PARP1 SRC GSK3B ESR1 SIRT1 HIF1A NFE2L2 AR RELA
9.64982e-10	19	518	7.11241	GO:0140297 DNA-binding transcription factor binding	PKN1 NR1I2 APEX1 KLF5 PPARGC1A PPARD MAPK14 TRIM24 PCNA PARP1 SRC GSK3B ESR1 SIRT1 HIF1A NFE2L2 AR BCL2 RELA
1.06735e-09	42	2743	2.96904	GO:0036094 small molecule binding	NOS2 HSP90AA1 SIRT1 GSR STAR P2RX4 DAO PPARD CAT GLRA1 XDH ALB HPGD CFTR MAPK9 ACACB GSK3B AURKA TYRO3 MAPK1 MAPK3 MET MAPK8 MAPK14 CLK4 PKN1 CDK2 KDR EGLN1 NTRK3 PARP1 EGFR WEE1 GPT CDK1 AURKB TH SRC GRK5 CHUK CYP19A1 CYP3A4
7.61005e-09	21	739	5.51021	GO:0019901 protein kinase binding	DUSP3 CASP9 CCND1 RELA SRC HSP90AA1 GSK3B AURKA ESR1 SIRT1 HIF1A CDC25B MAPK8 MAPK14 PKN1 CDKN1A PCNA PARP1 ITGB1 CDC25C GRK5
1.11406e-08	24	1008	4.61683	GO:0016772 transferase activity transferring phosphorus-containing groups	AURKA PKN1 KDR AURKB SRC MAPK9 GSK3B TYRO3 MAPK1 MAPK3 MET MAPK8 MAPK14 CLK4 CDK2 NTRK3 EGFR WEE1 CDK1 GRK5 CHUK CDKN1A CCND1 TRIM24
2.60056e-08	19	639	5.76562	GO:0008134 transcription factor binding	PKN1 NR1I2 AR APEX1 KLF5 PPARGC1A PPARD MAPK14 NFE2L2 TRIM24 PCNA PARP1 SRC GSK3B ESR1 SIRT1 HIF1A BCL2 RELA
5.85059e-08	38	2630	2.80169	GO:0043168 anion binding	NOS2 HSP90AA1 SIRT1 GSR ALB AKR1C1 P2RX4 DAO PPARD GLRA1 XDH HPGD RELA CFTR MAPK9 ACACB GSK3B AURKA TYRO3 MAPK1 MAPK3 MET MAPK8 MAPK14 CLK4 PKN1 CDK2 KDR EGLN1 NTRK3 EGFR WEE1 GPT CDK1 AURKB SRC GRK5 CHUK
6.13543e-08	12	223	10.4344	GO:0016829 lyase activity	CA12 CA2 CA9 CA14 CA6 CA1 CA3 CA4 CA7 CA5B CA5A CA13
1.23506e-07	35	2342	2.89784	GO:0042802 identical protein binding	BAX BCL2 HSP90AA1 HMOX1 CAT RELA CHUK NOS2 PTGS2 ACHE MAPK1 NFKB1 P2RX4 HPGD ACACB ESR1 SIRT1 MAPK3 MET DAO VEGFA BCHE SLC2A1 KDR PCNA CASP9 DPP9 SOD1 PARP1 GLRA1 EGFR XDH ALB TH LITAF
1.71221e-07	10	150	12.9271	GO:0016922 nuclear receptor binding	PKN1 NR1I2 TRIM24 PCNA PARP1 SRC ESR1 SIRT1 HIF1A PPARGC1A
2.45341e-07	52	4737	2.12859	GO:0043169 cation binding	SCD SOD3 EGLN1 SOD1 ALB ERAP1 LITAF CAPN1 ACHE APEX1 CA2 CA9 TRIM24 MMP13 GLRA1 CYP3A4 NOS2 PTGS2 CA12 ACACB ESR1 SIRT1 HMOX1 SMAD7 KLF5 METAP2 PPARD BCHE CA14 CAT CDK2 CDKN1A CA6 CA1 P2RX4 CYP19A1 ESR2 NR1I3 PARP1 NR1I2 ITGB1 XDH CA3 SLC6A5 WEE1 CA4 CA7 AR CA5B CA5A TH CA13
5.36671e-07	5	17	57.0314	GO:0004707 MAP kinase activity	MAPK9 MAPK1 MAPK3 MAPK8 MAPK14
5.49819e-07	15	471	6.17538	GO:0004674 protein serine/threonine kinase activity	AURKA PKN1 AURKB MAPK9 GSK3B MAPK1 MAPK3 MAPK8 MAPK14 CDK2 CDK1 CHUK GRK5 CLK4 EGFR
9.23255e-07	5	19	51.0281	GO:0035173 histone kinase activity	AURKA AURKB PKN1 CDK2 CDK1
9.52029e-07	19	820	4.49296	GO:0016491 oxidoreductase activity	NOS2 HSD17B10 PTGS2 SCD HMOX1 GSR SOD3 DAO CAT HSD17B3 EGLN1 CYP19A1 SOD1 XDH CYP3A4 HPGD TH AKR1C1 APEX1
9.52029e-07	50	4647	2.08637	GO:0046872 metal ion binding	SCD SOD3 EGLN1 SOD1 ALB ERAP1 LITAF CAPN1 APEX1 CA2 CA9 TRIM24 MMP13 CYP3A4 NOS2 PTGS2 CA12 ACACB ESR1 SIRT1 HMOX1 SMAD7 KLF5 METAP2 PPARD CA14 CAT CDK2 CDKN1A CA6 CA1 P2RX4 CYP19A1 ESR2 NR1I3 PARP1 NR1I2 GLRA1 ITGB1 XDH CA3 SLC6A5 WEE1 CA4 CA7 AR CA5B CA5A TH CA13
1.74462e-06	33	2381	2.68749	GO:0000166 nucleotide binding	NOS2 HSP90AA1 SIRT1 GSR P2RX4 DAO CAT XDH HPGD CFTR MAPK9 ACACB GSK3B AURKA TYRO3 MAPK1 MAPK3 MET MAPK8 MAPK14 CLK4 PKN1 CDK2 KDR NTRK3 PARP1 EGFR WEE1 CDK1 AURKB SRC GRK5 CHUK
1.74462e-06	33	2382	2.68637	GO:1901265 nucleoside phosphate binding	NOS2 HSP90AA1 SIRT1 GSR P2RX4 DAO CAT XDH HPGD CFTR MAPK9 ACACB GSK3B AURKA TYRO3 MAPK1 MAPK3 MET MAPK8 MAPK14 CLK4 PKN1 CDK2 KDR NTRK3 PARP1 EGFR WEE1 CDK1 AURKB SRC GRK5 CHUK
4.54322e-06	4	11	70.5116	GO:0008239 dipeptidyl-peptidase activity	DPP8 PRCP DPP9 DPP7
4.61901e-06	10	221	8.77406	GO:0019902 phosphatase binding	SOD1 HSP90AA1 MAPK1 BCL2 MAPK3 MET MAPK8 MAPK14 LGALS3 EGFR
5.88265e-06	17	748	4.40697	GO:0019904 protein domain specific binding	HSP90AA1 CFTR BAX CASP9 SIRT1 AR RELA TH SRC HIF1A NFE2L2 CDK2 IL1B CDC25C GUSB BCL2 LITAF
9.04113e-06	6	57	20.4112	GO:0004879 nuclear receptor activity	ESR1 PPARD ESR2 NR1I3 NR1I2 AR
9.04113e-06	6	57	20.4112	GO:0098531 ligand-activated transcription factor activity	ESR1 PPARD ESR2 NR1I3 NR1I2 AR
9.66469e-06	3	4	145.43	GO:0034056 estrogen response element binding	ESR1 TRIM24 ESR2
1.02595e-05	12	376	6.18851	GO:0106310 protein serine kinase activity	MAPK9 GSK3B AURKA MAPK1 MAPK3 MAPK8 MAPK14 CLK4 PKN1 CDK2 CDK1 AURKB
1.36094e-05	9	195	8.94954	GO:0016705 oxidoreductase activity acting on paired donors with incorporation or reduction of molecular oxygen	NOS2 PTGS2 SCD HMOX1 EGLN1 CYP19A1 CYP3A4 TH AKR1C1
1.68519e-05	25	1662	2.91677	GO:0005524 ATP binding	HSP90AA1 P2RX4 CFTR MAPK9 ACACB GSK3B AURKA TYRO3 MAPK1 MAPK3 MET MAPK8 MAPK14 CLK4 PKN1 CDK2 KDR NTRK3 EGFR WEE1 CDK1 AURKB SRC GRK5 CHUK
2.39558e-05	5	38	25.514	GO:0004177 aminopeptidase activity	ERAP1 METAP2 DPP8 DPP9 DPP7
2.77952e-05	8	159	9.75632	GO:0004713 protein tyrosine kinase activity	KDR SRC TYRO3 MET CLK4 NTRK3 EGFR WEE1
3.20407e-05	25	1729	2.80374	GO:0032559 adenyl ribonucleotide binding	HSP90AA1 P2RX4 CFTR MAPK9 ACACB GSK3B AURKA TYRO3 MAPK1 MAPK3 MET MAPK8 MAPK14 CLK4 PKN1 CDK2 KDR NTRK3 EGFR WEE1 CDK1 AURKB SRC GRK5 CHUK
3.54335e-05	25	1741	2.78442	GO:0030554 adenyl nucleotide binding	HSP90AA1 P2RX4 CFTR MAPK9 ACACB GSK3B AURKA TYRO3 MAPK1 MAPK3 MET MAPK8 MAPK14 CLK4 PKN1 CDK2 KDR NTRK3 EGFR WEE1 CDK1 AURKB SRC GRK5 CHUK
3.63061e-05	5	42	23.0841	GO:0001223 transcription coactivator binding	AR ESR1 HIF1A PPARD RELA
3.82267e-05	8	168	9.23366	GO:0019903 protein phosphatase binding	SOD1 HSP90AA1 BCL2 MET MAPK8 MAPK14 LGALS3 EGFR
6.54368e-05	3	7	83.1029	GO:0030235 nitric-oxide synthase regulator activity	HSP90AA1 EGFR ESR1
9.04658e-05	7	135	10.0544	GO:0042826 histone deacetylase binding	PKN1 HIF1A PARP1 HSP90AA1 MAPK8 CCND1 RELA
0.000143027	6	96	12.1192	GO:0016209 antioxidant activity	GSR SOD3 CAT SOD1 PTGS2 ALB
0.000144452	10	340	5.70314	GO:0031625 ubiquitin protein ligase binding	AURKA RELA HSP90AA1 GSK3B HIF1A SMAD7 PPARGC1A CDKN1A EGFR BCL2
0.000173625	6	100	11.6344	GO:0008238 exopeptidase activity	DPP8 PRCP DPP9 ERAP1 DPP7 METAP2
0.000216627	10	358	5.41639	GO:0044389 ubiquitin-like protein ligase binding	AURKA RELA HSP90AA1 GSK3B HIF1A SMAD7 PPARGC1A CDKN1A EGFR BCL2
0.000228388	7	158	8.59081	GO:0020037 heme binding	HMOX1 CAT CYP19A1 SRC NOS2 PTGS2 CYP3A4
0.000264704	29	2505	2.24483	GO:0097367 carbohydrate derivative binding	NOS2 HSP90AA1 P2RX4 VEGFA CFTR MAPK9 ACACB GSK3B AURKA TYRO3 MAPK1 MAPK3 MET MAPK8 SOD3 MAPK14 CLK4 PKN1 CDK2 KDR NTRK3 EGFR WEE1 CDK1 AURKB SRC GRK5 CHUK CTSK
0.000274614	30	2649	2.196	GO:0016787 hydrolase activity	SIRT1 ERAP1 CAPN1 TDP1 DPP8 ACHE APEX1 CDC25B DUSP3 BCHE PLAU CASP9 PRCP MMP13 DPP9 CTSK CDC25C CASP3 GUSB DPP7 CFTR HSP90AA1 METAP2 CTSD PCNA HMOX1 CAT CA3 CA2 CA1
0.000286186	26	2123	2.37474	GO:0032553 ribonucleotide binding	NOS2 HSP90AA1 P2RX4 CFTR MAPK9 ACACB GSK3B AURKA TYRO3 MAPK1 MAPK3 MET MAPK8 MAPK14 CLK4 PKN1 CDK2 KDR NTRK3 EGFR WEE1 CDK1 AURKB SRC GRK5 CHUK
0.000286186	4	33	23.5039	GO:0051059 NF-kappaB binding	APEX1 PPARD GSK3B RELA
0.000304061	8	231	6.71539	GO:0017171 serine hydrolase activity	PLAU ACHE DPP8 PRCP DPP9 DPP7 MMP13 CTSK
0.000304061	7	168	8.07945	GO:0046906 tetrapyrrole binding	HMOX1 CAT CYP19A1 SRC NOS2 PTGS2 CYP3A4
0.000343373	5	70	13.8505	GO:0004714 transmembrane receptor protein tyrosine kinase activity	TYRO3 MET KDR NTRK3 EGFR
0.00037352	25	2034	2.38332	GO:0035639 purine ribonucleoside triphosphate binding	HSP90AA1 P2RX4 CFTR MAPK9 ACACB GSK3B AURKA TYRO3 MAPK1 MAPK3 MET MAPK8 MAPK14 CLK4 PKN1 CDK2 KDR NTRK3 EGFR WEE1 CDK1 AURKB SRC GRK5 CHUK
0.000389326	7	176	7.7122	GO:0031406 carboxylic acid binding	ALB AKR1C1 PPARD GLRA1 NOS2 ACACB EGLN1
0.00039463	6	120	9.69534	GO:0001221 transcription coregulator binding	AR NFE2L2 ESR1 HIF1A PPARD RELA
0.000406924	6	121	9.61521	GO:0004497 monooxygenase activity	NOS2 HMOX1 CYP19A1 CYP3A4 TH AKR1C1
0.000442246	5	75	12.9271	GO:0005518 collagen binding	ITGB1 ACHE MMP13 CTSK SMAD7
0.000483056	4	39	19.8879	GO:0019825 oxygen binding	ALB TH CYP19A1 CYP3A4
0.000599481	13	694	3.63226	GO:0008233 peptidase activity	ERAP1 CAPN1 DPP8 PLAU CASP9 PRCP MMP13 DPP9 CTSK CASP3 DPP7 METAP2 CTSD
0.000599481	25	2106	2.30184	GO:0032555 purine ribonucleotide binding	HSP90AA1 P2RX4 CFTR MAPK9 ACACB GSK3B AURKA TYRO3 MAPK1 MAPK3 MET MAPK8 MAPK14 CLK4 PKN1 CDK2 KDR NTRK3 EGFR WEE1 CDK1 AURKB SRC GRK5 CHUK
0.000620909	4	42	18.4673	GO:0030331 nuclear estrogen receptor binding	PCNA PARP1 SRC ESR1
0.00063014	5	82	11.8236	GO:0002039 p53 binding	SIRT1 GSK3B TRIM24 HIF1A NTRK3
0.000631695	25	2120	2.28664	GO:0017076 purine nucleotide binding	HSP90AA1 P2RX4 CFTR MAPK9 ACACB GSK3B AURKA TYRO3 MAPK1 MAPK3 MET MAPK8 MAPK14 CLK4 PKN1 CDK2 KDR NTRK3 EGFR WEE1 CDK1 AURKB SRC GRK5 CHUK
0.000655698	3	16	36.3575	GO:0030283 testosterone dehydrogenase [NAD(P)] activity	HSD17B10 AKR1C1 HSD17B3
0.000695775	2	3	129.271	GO:0004104 cholinesterase activity	ACHE BCHE
0.000695775	2	3	129.271	GO:0004705 JUN kinase activity	MAPK9 MAPK8
0.000695775	2	3	129.271	GO:0030284 nuclear estrogen receptor activity	ESR1 ESR2
0.000856978	5	89	10.8936	GO:0019199 transmembrane receptor protein kinase activity	TYRO3 MET KDR NTRK3 EGFR
0.000885889	3	18	32.3178	GO:0004708 MAP kinase kinase activity	MAPK1 MAPK3 MAPK14
0.000948722	12	636	3.65862	GO:0003682 chromatin binding	ESR1 APEX1 TRIM24 PKN1 PCNA EGFR AR RELA SIRT1 NFKB1 PPARGC1A CDK1
0.00106762	5	94	10.3142	GO:0140272 exogenous protein binding	TYRO3 ALB EGFR ITGB1 CDK1
0.0011091	6	151	7.70491	GO:0043177 organic acid binding	PPARD GLRA1 NOS2 ACACB EGLN1 TH
0.00125155	2	4	96.9534	GO:0004784 superoxide dismutase activity	SOD3 SOD1
0.00125155	2	4	96.9534	GO:0016721 oxidoreductase activity acting on superoxide radicals as acceptor	SOD3 SOD1
0.00125155	2	4	96.9534	GO:0034617 tetrahydrobiopterin binding	NOS2 TH
0.00140753	7	227	5.9795	GO:0008236 serine-type peptidase activity	PLAU DPP8 PRCP DPP9 DPP7 MMP13 CTSK
0.00147727	21	1728	2.35651	GO:0005102 signaling receptor binding	VEGFA IL1B IL6 ITGB1 GUSB SRC AGT LGALS3 HSP90AA1 PPARGC1A P2RX4 CASP3 SMAD7 DUSP3 KDR PCNA ERAP1 AR CHUK ESR2 TRIM24
0.00154184	4	56	13.8505	GO:0050840 extracellular matrix binding	LGALS3 ITGB1 VEGFA ACHE
0.00156197	27	2553	2.05072	GO:0016740 transferase activity	AURKA PKN1 KDR AURKB SRC MAPK9 GSK3B TYRO3 MAPK1 MAPK3 MET MAPK8 MAPK14 CLK4 CDK2 NTRK3 PARP1 EGFR WEE1 CDK1 GRK5 CHUK SIRT1 TRIM24 CDKN1A CCND1 GPT
0.00158412	10	485	3.99808	GO:0001228 DNA-binding transcription activator activity RNA polymerase II-specific	ESR1 HIF1A KLF5 NFKB1 NR1I3 NR1I2 AR RELA NFE2L2 LITAF
0.00167251	10	489	3.96537	GO:0001216 DNA-binding transcription activator activity	ESR1 HIF1A KLF5 NFKB1 NR1I3 NR1I2 AR RELA NFE2L2 LITAF
0.00171828	5	107	9.06106	GO:0005496 steroid binding	STAR CYP3A4 ESR1 ESR2 AR
0.00205377	3	25	23.2688	GO:0004303 estradiol 17-beta-dehydrogenase activity	HSD17B10 HSD17B3 AKR1C1
0.00207582	6	174	6.68644	GO:0005506 iron ion binding	SCD EGLN1 CYP3A4 CYP19A1 XDH TH
0.00224704	4	63	12.3115	GO:0005507 copper ion binding	SOD3 SOD1 P2RX4 ALB
0.00250867	3	27	21.5452	GO:0043236 laminin binding	LGALS3 ITGB1 ACHE
0.0026825	2	6	64.6356	GO:0004064 arylesterase activity	CA2 CA1
0.0026825	2	6	64.6356	GO:0051434 BH3 domain binding	BAX BCL2
0.00333551	3	30	19.3907	GO:0003707 nuclear steroid receptor activity	ESR1 ESR2 PPARD
0.00347452	5	127	7.63413	GO:0004197 cysteine-type endopeptidase activity	CAPN1 CASP9 CTSK CASP3 CTSD
0.00355333	12	755	3.08196	GO:0042803 protein homodimerization activity	BAX BCL2 HSP90AA1 HMOX1 CAT RELA CHUK NOS2 PTGS2 ACHE XDH VEGFA
0.0035916	2	7	55.4019	GO:0005138 interleukin-6 receptor binding	IL6 ERAP1
0.00364676	18	1477	2.36312	GO:0044877 protein-containing complex binding	HSP90AA1 LGALS3 ITGB1 CFTR ACHE IL1B PCNA MMP13 CTSK EGFR APEX1 SMAD7 CCND1 CASP3 SRC SIRT1 CDKN1A KDR
0.00417149	3	33	17.6279	GO:0001968 fibronectin binding	ITGB1 VEGFA CTSK
0.00417149	3	33	17.6279	GO:0005231 excitatory extracellular ligand-gated ion channel activity	P2RX4 GLRA1 CHRNB4
0.00431394	4	77	10.0731	GO:0005230 extracellular ligand-gated ion channel activity	GRIA2 P2RX4 GLRA1 CHRNB4
0.00443341	21	1908	2.13419	GO:0038023 signaling receptor activity	ESR1 TYRO3 MET PPARD CHRNB4 GRIA2 KDR ESR2 NTRK3 NR1I3 NR1I2 GLRA1 EGFR AR GPR35 GPBAR1 QRFPR CNR2 P2RX4 HPGD ITGB1
0.00443341	21	1908	2.13419	GO:0060089 molecular transducer activity	ESR1 TYRO3 MET PPARD CHRNB4 GRIA2 KDR ESR2 NTRK3 NR1I3 NR1I2 GLRA1 EGFR AR GPR35 GPBAR1 QRFPR CNR2 P2RX4 HPGD ITGB1
0.00445747	2	8	48.4767	GO:0035174 histone serine kinase activity	AURKA AURKB
0.00473461	3	35	16.6206	GO:0030332 cyclin binding	CDK2 CDK1 CDKN1A
0.00521341	4	82	9.45887	GO:0033293 monocarboxylic acid binding	ALB AKR1C1 PPARD ACACB
0.0052647	2	9	43.0904	GO:0016725 oxidoreductase activity acting on CH or CH2 groups	XDH CYP3A4
0.0052647	2	9	43.0904	GO:0035381 ATP-gated ion channel activity	P2RX4 CFTR
0.0052647	15	1157	2.51392	GO:0046983 protein dimerization activity	BAX BCL2 HSP90AA1 HMOX1 CAT ITGB1 RELA CHUK NOS2 PTGS2 HIF1A ACHE AURKA XDH VEGFA
0.0052647	2	9	43.0904	GO:0047044 androstan-3-alpha,17-beta-diol dehydrogenase activity	HSD17B10 AKR1C1
0.0052647	2	9	43.0904	GO:0051400 BH domain binding	BAX BCL2
0.0052647	5	143	6.77996	GO:0070851 growth factor receptor binding	VEGFA SRC IL1B IL6 ERAP1
0.0052647	2	9	43.0904	GO:0097200 cysteine-type endopeptidase activity involved in execution phase of apoptosis	CASP9 CASP3
0.00600739	3	39	14.9159	GO:0033764 steroid dehydrogenase activity acting on the CH-OH group of donors NAD or NADP as acceptor	HSD17B10 HSD17B3 AKR1C1
0.00623338	5	151	6.42075	GO:0015276 ligand-gated ion channel activity	GRIA2 P2RX4 GLRA1 CHRNB4 CFTR
0.00623338	5	151	6.42075	GO:0022834 ligand-gated channel activity	GRIA2 P2RX4 GLRA1 CHRNB4 CFTR
0.00628541	2	10	38.7814	GO:0047045 testosterone 17-beta-dehydrogenase (NADP+) activity	HSD17B3 AKR1C1
0.00628541	2	10	38.7814	GO:0097199 cysteine-type endopeptidase activity involved in apoptotic signaling pathway	CASP9 CASP3
0.00658652	4	90	8.61808	GO:0050660 flavin adenine dinucleotide binding	NOS2 GSR DAO XDH
0.00702968	4	92	8.43073	GO:0008013 beta-catenin binding	GSK3B AR ESR1 SMAD7
0.00702968	4	92	8.43073	GO:0051117 ATPase binding	ESR1 AR EGFR SRC
0.00725768	4	93	8.34008	GO:0001618 virus receptor activity	TYRO3 EGFR ITGB1 CDK1
0.00735004	2	11	35.2558	GO:0070513 death domain binding	BAX BCL2
0.00780419	3	44	13.2209	GO:0016229 steroid dehydrogenase activity	HSD17B10 HSD17B3 AKR1C1
0.00780419	3	44	13.2209	GO:0016709 oxidoreductase activity acting on paired donors with incorporation or reduction of molecular oxygen NAD(P)H as one donor and incorporation of one atom of oxygen	NOS2 AKR1C1 CYP3A4
0.00937442	3	47	12.377	GO:0016712 oxidoreductase activity acting on paired donors with incorporation or reduction of molecular oxygen reduced flavin or flavoprotein as one donor and incorporation of one atom of oxygen	HMOX1 CYP19A1 CYP3A4
0.00995539	2	13	29.8318	GO:0004861 cyclin-dependent protein serine/threonine kinase inhibitor activity	CDKN1A CASP3
0.00995539	2	13	29.8318	GO:0008353 RNA polymerase II CTD heptapeptide repeat kinase activity	CDK1 MAPK1
0.01033	3	49	11.8718	GO:0016538 cyclin-dependent protein serine/threonine kinase regulator activity	CCND1 CDKN1A CASP3
0.0114001	2	14	27.701	GO:0019104 DNA N-glycosylase activity	PCNA APEX1
0.0120687	3	52	11.1869	GO:0050661 NADP binding	CAT NOS2 GSR
0.0129141	2	15	25.8542	GO:0097153 cysteine-type endopeptidase activity involved in apoptotic process	CASP9 CASP3
0.0144742	4	115	6.74458	GO:0051087 chaperone binding	BAX CFTR SOD1 ALB
0.0145843	3	56	10.3879	GO:0005080 protein kinase C binding	SRC PKN1 GRK5
0.0152253	3	57	10.2056	GO:0140296 general transcription initiation factor binding	ESR1 AR RELA
0.0159025	2	17	22.8126	GO:0005149 interleukin-1 receptor binding	IL1B ERAP1
0.0159025	2	17	22.8126	GO:0016004 phospholipase activator activity	SRC CASP3
0.0159025	2	17	22.8126	GO:0070403 NAD+ binding	SIRT1 HPGD
0.0163138	3	59	9.85967	GO:0051287 NAD binding	SIRT1 HPGD PARP1
0.0170085	4	122	6.3576	GO:1990782 protein tyrosine kinase binding	HSP90AA1 DUSP3 PCNA ITGB1
0.0174561	2	18	21.5452	GO:0099095 ligand-gated anion channel activity	GLRA1 CFTR
0.0180955	5	202	4.79967	GO:0008234 cysteine-type peptidase activity	CAPN1 CASP9 CTSK CASP3 CTSD
0.0189606	3	63	9.23366	GO:0022824 transmitter-gated ion channel activity	GRIA2 CHRNB4 GLRA1
0.0189606	3	63	9.23366	GO:0022835 transmitter-gated channel activity	GRIA2 CHRNB4 GLRA1
0.0189694	8	497	3.12124	GO:0004175 endopeptidase activity	ERAP1 CAPN1 PLAU CASP9 MMP13 CTSK CASP3 CTSD
0.0190583	18	1776	1.96527	GO:0003690 double-stranded DNA binding	TDP1 ESR1 HIF1A KLF5 NFKB1 PPARD NFE2L2 ESR2 NR1I3 NR1I2 AR RELA APEX1 TRIM24 PCNA LITAF SIRT1 EGFR
0.0202573	3	65	8.94954	GO:0016597 amino acid binding	GLRA1 NOS2 TH
0.0202573	2	20	19.3907	GO:0044594 17-beta-hydroxysteroid dehydrogenase (NAD+) activity	HSD17B10 AKR1C1
0.0202573	2	20	19.3907	GO:0060229 lipase activator activity	SRC CASP3
0.0202573	2	20	19.3907	GO:0070182 DNA polymerase binding	HSP90AA1 PCNA
0.0204863	11	857	2.48889	GO:0016788 hydrolase activity acting on ester bonds	TDP1 ACHE APEX1 CDC25B DUSP3 BCHE CDC25C HMOX1 CA3 CA2 CA1
0.0213641	3	67	8.68239	GO:0097110 scaffold protein binding	CHUK SRC HSP90AA1
0.0225497	14	1258	2.15795	GO:0000978 RNA polymerase II cis-regulatory region sequence-specific DNA binding	ESR1 KLF5 NFKB1 PPARD NFE2L2 ESR2 NR1I3 NR1I2 AR RELA TRIM24 LITAF SIRT1 HIF1A
0.0225497	24	2707	1.71916	GO:0003677 DNA binding	TDP1 ESR1 HIF1A KLF5 NFKB1 PPARD NFE2L2 ESR2 NR1I3 NR1I2 AR RELA APEX1 PPARGC1A TRIM24 PCNA ALB BCL2 LITAF SIRT1 MAPK1 SMAD7 PARP1 EGFR
0.0225497	7	410	3.3106	GO:0042578 phosphoric ester hydrolase activity	TDP1 APEX1 CDC25B DUSP3 CDC25C HMOX1 CA3
0.0253626	14	1278	2.12417	GO:0000987 cis-regulatory region sequence-specific DNA binding	ESR1 KLF5 NFKB1 PPARD NFE2L2 ESR2 NR1I3 NR1I2 AR RELA TRIM24 LITAF SIRT1 HIF1A
0.0256056	8	530	2.92689	GO:0015267 channel activity	BAX GRIA2 P2RX4 GLRA1 SCN3A CFTR CHRNB4 BCL2
0.0260088	8	532	2.91589	GO:0022803 passive transmembrane transporter activity	BAX GRIA2 P2RX4 GLRA1 SCN3A CFTR CHRNB4 BCL2
0.0298218	6	330	3.52558	GO:0005126 cytokine receptor binding	VEGFA IL1B IL6 CASP3 SMAD7 ERAP1
0.0301104	4	149	5.20555	GO:0031072 heat shock protein binding	HIF1A BAX CDK1 KDR
0.0309214	20	2176	1.78223	GO:0098772 molecular function regulator activity	TFPI SMAD7 CCND1 VEGFA IL1B PCNA AGT IL6 LGALS3 CFTR HSP90AA1 CDKN1A EGFR BCL2 SRC CASP3 MAPK8 ESR1 ESR2 CASP9
0.0310953	2	26	14.9159	GO:0001091 RNA polymerase II general transcription initiation factor binding	ESR1 AR
0.0310953	4	151	5.1366	GO:0016616 oxidoreductase activity acting on the CH-OH group of donors NAD or NADP as acceptor	HSD17B10 HSD17B3 HPGD AKR1C1
0.0310953	2	26	14.9159	GO:0070006 metalloaminopeptidase activity	ERAP1 METAP2
0.0332701	2	27	14.3635	GO:0008198 ferrous iron binding	EGLN1 TH
0.0340084	4	156	4.97197	GO:0019842 vitamin binding	ALB ACACB EGLN1 GPT
0.0350664	17	1765	1.86766	GO:0043565 sequence-specific DNA binding	ESR1 HIF1A KLF5 NFKB1 PPARD NFE2L2 ESR2 NR1I3 NR1I2 AR RELA APEX1 PPARGC1A TRIM24 BCL2 LITAF SIRT1
0.0350792	2	28	13.8505	GO:0051019 mitogen-activated protein kinase binding	SIRT1 MAPK14
0.0369005	4	161	4.81756	GO:0002020 protease binding	BCL2 CASP3 GSK3B ITGB1
0.0369005	2	29	13.3729	GO:0004190 aspartic-type endopeptidase activity	CTSD CASP3
0.0369005	2	29	13.3729	GO:0070330 aromatase activity	CYP19A1 CYP3A4
0.0382971	2	30	12.9271	GO:0004693 cyclin-dependent protein serine/threonine kinase activity	CDK2 CDK1
0.0382971	4	164	4.72943	GO:0005178 integrin binding	ITGB1 IL1B KDR SRC
0.0382971	4	164	4.72943	GO:0016614 oxidoreductase activity acting on CH-OH group of donors	HSD17B10 HSD17B3 HPGD AKR1C1
0.0382971	2	30	12.9271	GO:0070001 aspartic-type peptidase activity	CTSD CASP3
0.0382971	2	30	12.9271	GO:0097472 cyclin-dependent protein kinase activity	CDK2 CDK1
0.0405735	2	31	12.5101	GO:0043425 bHLH transcription factor binding	KLF5 SIRT1
0.0424015	3	91	6.39253	GO:0051219 phosphoprotein binding	MAPK1 MAPK3 SRC
0.0448274	7	481	2.82193	GO:0033218 amide binding	ERAP1 ACACB CAT RELA GRIA2 BCHE ACHE
0.0452268	6	371	3.13596	GO:0046982 protein heterodimerization activity	BAX BCL2 ITGB1 CHUK HIF1A AURKA
0.0452268	4	174	4.45763	GO:0052689 carboxylic ester hydrolase activity	ACHE BCHE CA2 CA1
0.0463143	3	95	6.12337	GO:0008081 phosphoric diester hydrolase activity	TDP1 APEX1 HMOX1
0.0463143	6	374	3.1108	GO:0022836 gated channel activity	GRIA2 P2RX4 GLRA1 CHRNB4 CFTR SCN3A
0.0466374	2	34	11.4063	GO:0050699 WW domain binding	CDC25C LITAF
0.0474114	1	3	64.6356	GO:0000701 purine-specific mismatch base pair DNA N-glycosylase activity	PCNA
0.0474114	3	100	5.8172	GO:0001540 amyloid-beta binding	GRIA2 BCHE ACHE
0.0474114	1	3	64.6356	GO:0002134 UTP binding	HSP90AA1
0.0474114	1	3	64.6356	GO:0004096 catalase activity	CAT
0.0474114	1	3	64.6356	GO:0004392 heme oxygenase (decyclizing) activity	HMOX1
0.0474114	1	3	64.6356	GO:0004517 nitric-oxide synthase activity	NOS2
0.0474114	1	3	64.6356	GO:0004768 stearoyl-CoA 9-desaturase activity	SCD
0.0474114	1	3	64.6356	GO:0005006 epidermal growth factor-activated receptor activity	EGFR
0.0474114	1	3	64.6356	GO:0008384 IkappaB kinase activity	CHUK
0.0474114	1	3	64.6356	GO:0017098 sulfonylurea receptor binding	HSP90AA1
0.0474114	1	3	64.6356	GO:0018636 phenanthrene 9,10-monooxygenase activity	AKR1C1
0.0474114	2	35	11.0804	GO:0030291 protein serine/threonine kinase inhibitor activity	CDKN1A CASP3
0.0474114	1	3	64.6356	GO:0030337 DNA polymerase processivity factor activity	PCNA
0.0474114	1	3	64.6356	GO:0030343 vitamin D3 25-hydroxylase activity	CYP3A4
0.0474114	1	3	64.6356	GO:0032139 dinucleotide insertion or deletion binding	PCNA
0.0474114	1	3	64.6356	GO:0032558 adenyl deoxyribonucleotide binding	HSP90AA1
0.0474114	1	3	64.6356	GO:0033265 choline binding	BCHE
0.0474114	1	3	64.6356	GO:0033703 3beta-hydroxy-5beta-steroid dehydrogenase activity	AKR1C1
0.0474114	1	3	64.6356	GO:0035402 histone kinase activity (H3-T11 specific)	PKN1
0.0474114	1	3	64.6356	GO:0038181 bile acid receptor activity	GPBAR1
0.0474114	1	3	64.6356	GO:0043183 vascular endothelial growth factor receptor 1 binding	VEGFA
0.0474114	1	3	64.6356	GO:0044022 histone kinase activity (H3-S28 specific)	AURKB
0.0474114	1	3	64.6356	GO:0047115 trans-1,2-dihydrobenzene-1,2-diol dehydrogenase activity	AKR1C1
0.0474114	1	3	64.6356	GO:0047718 indanol dehydrogenase activity	AKR1C1
0.0474114	1	3	64.6356	GO:0070576 vitamin D 24-hydroxylase activity	CYP3A4
0.0474114	1	3	64.6356	GO:0140294 NAD DNA ADP-ribosyltransferase activity	PARP1
0.0529017	2	39	9.94394	GO:0042805 actinin binding	RELA NFKB1
0.0545756	2	40	9.69534	GO:0016799 hydrolase activity hydrolyzing N-glycosyl compounds	PCNA APEX1
0.0545756	6	402	2.89413	GO:0042277 peptide binding	ERAP1 CAT RELA GRIA2 BCHE ACHE
0.0545756	2	40	9.69534	GO:0071949 FAD binding	DAO XDH
0.0545756	18	2056	1.69763	GO:0140110 transcription regulator activity	ESR1 SIRT1 HIF1A KLF5 NFKB1 PPARGC1A PPARD NFE2L2 ESR2 NR1I3 NR1I2 AR RELA APEX1 CCND1 TRIM24 PKN1 LITAF
0.0550099	1	4	48.4767	GO:0003989 acetyl-CoA carboxylase activity	ACACB
0.0550099	3	111	5.24072	GO:0004725 protein tyrosine phosphatase activity	CDC25B CDC25C DUSP3
0.0550099	1	4	48.4767	GO:0004844 uracil DNA N-glycosylase activity	APEX1
0.0550099	1	4	48.4767	GO:0004949 cannabinoid receptor activity	CNR2
0.0550099	1	4	48.4767	GO:0004971 AMPA glutamate receptor activity	GRIA2
0.0550099	1	4	48.4767	GO:0005295 neutral amino acid:sodium symporter activity	SLC6A5
0.0550099	1	4	48.4767	GO:0005497 androgen binding	AR
0.0550099	1	4	48.4767	GO:0008309 double-stranded DNA exodeoxyribonuclease activity	APEX1
0.0550099	1	4	48.4767	GO:0016215 acyl-CoA desaturase activity	SCD
0.0550099	1	4	48.4767	GO:0016933 extracellularly glycine-gated ion channel activity	GLRA1
0.0550099	1	4	48.4767	GO:0016934 extracellularly glycine-gated chloride channel activity	GLRA1
0.0550099	1	4	48.4767	GO:0032554 purine deoxyribonucleotide binding	HSP90AA1
0.0550099	1	4	48.4767	GO:0032557 pyrimidine ribonucleotide binding	HSP90AA1
0.0550099	1	4	48.4767	GO:0033695 oxidoreductase activity acting on CH or CH2 groups quinone or similar compound as acceptor	CYP3A4
0.0550099	1	4	48.4767	GO:0034875 caffeine oxidase activity	CYP3A4
0.0550099	1	4	48.4767	GO:0035410 dihydrotestosterone 17-beta-dehydrogenase activity	AKR1C1
0.0550099	1	4	48.4767	GO:0038085 vascular endothelial growth factor binding	KDR
0.0550099	1	4	48.4767	GO:0043398 HLH domain binding	SIRT1
0.0550099	1	4	48.4767	GO:0047696 beta-adrenergic receptor kinase activity	GRK5
0.0550099	1	4	48.4767	GO:0048408 epidermal growth factor binding	EGFR
0.0550099	1	4	48.4767	GO:0051022 Rho GDP-dissociation inhibitor binding	HSP90AA1
0.0550099	1	4	48.4767	GO:0062187 anandamide 8,9 epoxidase activity	CYP3A4
0.0550099	1	4	48.4767	GO:0062188 anandamide 11,12 epoxidase activity	CYP3A4
0.0550099	1	4	48.4767	GO:0070643 vitamin D 25-hydroxylase activity	CYP3A4
0.0550099	1	4	48.4767	GO:0097506 deaminated base DNA N-glycosylase activity	APEX1
0.0550099	1	4	48.4767	GO:0120283 protein serine/threonine kinase binding	MAPK8
0.0553558	3	113	5.14797	GO:0030594 neurotransmitter receptor activity	CHRNB4 GRIA2 GLRA1
0.0553558	2	43	9.01892	GO:0048156 tau protein binding	HSP90AA1 GSK3B
0.057047	14	1492	1.8195	GO:0000977 RNA polymerase II transcription regulatory region sequence-specific DNA binding	ESR1 HIF1A KLF5 NFKB1 PPARD NFE2L2 ESR2 NR1I3 NR1I2 AR RELA TRIM24 LITAF SIRT1
0.057047	2	44	8.81394	GO:0001784 phosphotyrosine residue binding	MAPK1 MAPK3
0.057047	2	44	8.81394	GO:0008395 steroid hydroxylase activity	CYP3A4 CYP19A1
0.0608555	1	5	38.7814	GO:0000700 mismatch base pair DNA N-glycosylase activity	PCNA
0.0608555	1	5	38.7814	GO:0001093 TFIIB-class transcription factor binding	ESR1
0.0608555	5	319	3.03929	GO:0003713 transcription coactivator activity	PPARGC1A APEX1 TRIM24 PKN1 SIRT1
0.0608555	1	5	38.7814	GO:0004185 serine-type carboxypeptidase activity	PRCP
0.0608555	1	5	38.7814	GO:0004630 phospholipase D activity	HMOX1
0.0608555	2	47	8.25135	GO:0004715 non-membrane spanning protein tyrosine kinase activity	SRC WEE1
0.0608555	1	5	38.7814	GO:0004957 prostaglandin E receptor activity	HPGD
0.0608555	1	5	38.7814	GO:0005030 neurotrophin receptor activity	NTRK3
0.0608555	1	5	38.7814	GO:0009374 biotin binding	ACACB
0.0608555	1	5	38.7814	GO:0015038 glutathione disulfide oxidoreductase activity	GSR
0.0608555	1	5	38.7814	GO:0019863 IgE binding	LGALS3
0.0608555	1	5	38.7814	GO:0019960 C-X3-C chemokine binding	ITGB1
0.0608555	13	1379	1.82798	GO:0030234 enzyme regulator activity	TFPI CCND1 PCNA AGT LGALS3 HSP90AA1 CDKN1A EGFR SRC CASP3 MAPK8 ESR1 CASP9
0.0608555	2	48	8.07945	GO:0030544 Hsp70 protein binding	BAX CDK1
0.0608555	3	122	4.7682	GO:0031490 chromatin DNA binding	APEX1 RELA PPARGC1A
0.0608555	1	5	38.7814	GO:0032552 deoxyribonucleotide binding	HSP90AA1
0.0608555	1	5	38.7814	GO:0035033 histone deacetylase regulator activity	MAPK8
0.0608555	1	5	38.7814	GO:0038191 neuropilin binding	VEGFA
0.0608555	1	5	38.7814	GO:0043426 MRF binding	KLF5
0.0608555	1	5	38.7814	GO:0047086 ketosteroid monooxygenase activity	AKR1C1
0.0608555	1	5	38.7814	GO:0051021 GDP-dissociation inhibitor binding	HSP90AA1
0.0608555	1	5	38.7814	GO:0062186 anandamide epoxidase activity	CYP3A4
0.0608555	1	5	38.7814	GO:0062189 anandamide 14,15 epoxidase activity	CYP3A4
0.0608555	1	5	38.7814	GO:0098639 collagen binding involved in cell-matrix adhesion	ITGB1
0.0608555	3	120	4.84767	GO:0099094 ligand-gated cation channel activity	GRIA2 P2RX4 CHRNB4
0.0608555	1	5	38.7814	GO:0101021 estrogen 2-hydroxylase activity	CYP3A4
0.0626713	2	49	7.91456	GO:0005504 fatty acid binding	ALB PPARD
0.0626713	2	49	7.91456	GO:0051879 Hsp90 protein binding	HIF1A KDR
0.0648312	2	50	7.75627	GO:1904315 transmitter-gated ion channel activity involved in regulation of postsynaptic membrane potential	CHRNB4 GLRA1
0.0670117	2	51	7.60419	GO:0042056 chemoattractant activity	VEGFA LGALS3
0.0684966	1	6	32.3178	GO:0004528 phosphodiesterase I activity	APEX1
0.0684966	9	841	2.0751	GO:0008289 lipid binding	STAR ALB BAX PPARD CYP3A4 ESR1 ESR2 AR GRK5
0.0684966	2	52	7.45795	GO:0015026 coreceptor activity	KDR ITGB1
0.0684966	1	6	32.3178	GO:0017136 NAD-dependent histone deacetylase activity	SIRT1
0.0684966	1	6	32.3178	GO:0030911 TPR domain binding	HSP90AA1
0.0684966	1	6	32.3178	GO:0031702 type 1 angiotensin receptor binding	AGT
0.0684966	1	6	32.3178	GO:0032135 DNA insertion or deletion binding	PCNA
0.0684966	1	6	32.3178	GO:0032405 MutLalpha complex binding	PCNA
0.0684966	1	6	32.3178	GO:0043546 molybdopterin cofactor binding	XDH
0.0684966	1	6	32.3178	GO:0047024 5alpha-androstane-3beta,17beta-diol dehydrogenase activity	AKR1C1
0.0684966	1	6	32.3178	GO:0051525 NFAT protein binding	MAPK14
0.0684966	1	6	32.3178	GO:0071253 connexin binding	SRC
0.0684966	1	6	32.3178	GO:0071532 ankyrin repeat binding	RELA
0.0684966	2	53	7.31724	GO:0099529 neurotransmitter receptor activity involved in regulation of postsynaptic membrane potential	CHRNB4 GLRA1
0.0751764	1	7	27.701	GO:0000268 peroxisome targeting sequence binding	CAT
0.0751764	14	1597	1.69987	GO:0000976 transcription cis-regulatory region binding	ESR1 HIF1A KLF5 NFKB1 PPARD NFE2L2 ESR2 NR1I3 NR1I2 AR RELA TRIM24 LITAF SIRT1
0.0751764	1	7	27.701	GO:0003857 3-hydroxyacyl-CoA dehydrogenase activity	HSD17B10
0.0751764	1	7	27.701	GO:0004046 aminoacylase activity	CAT
0.0751764	2	57	6.80375	GO:0004601 peroxidase activity	CAT PTGS2
0.0751764	1	7	27.701	GO:0004931 extracellularly ATP-gated cation channel activity	P2RX4
0.0751764	1	7	27.701	GO:0005004 GPI-linked ephrin receptor activity	NTRK3
0.0751764	1	7	27.701	GO:0005021 vascular endothelial growth factor-activated receptor activity	KDR
0.0751764	1	7	27.701	GO:0016421 CoA carboxylase activity	ACACB
0.0751764	1	7	27.701	GO:0016714 oxidoreductase activity acting on paired donors with incorporation or reduction of molecular oxygen reduced pteridine as one donor and incorporation of one atom of oxygen	TH
0.0751764	1	7	27.701	GO:0019103 pyrimidine nucleotide binding	HSP90AA1
0.0751764	1	7	27.701	GO:0030346 protein phosphatase 2B binding	SOD1
0.0751764	1	7	27.701	GO:0031701 angiotensin receptor binding	AGT
0.0751764	2	56	6.92524	GO:0045309 protein phosphorylated amino acid binding	MAPK1 MAPK3
0.0751764	1	7	27.701	GO:0048273 mitogen-activated protein kinase p38 binding	MAPK14
0.0751764	1	7	27.701	GO:0098634 cell-matrix adhesion mediator activity	ITGB1
0.0751764	1	7	27.701	GO:1990254 keratin filament binding	SIRT1
0.0756096	14	1599	1.69775	GO:0001067 transcription regulatory region nucleic acid binding	ESR1 HIF1A KLF5 NFKB1 PPARD NFE2L2 ESR2 NR1I3 NR1I2 AR RELA TRIM24 LITAF SIRT1
0.0758786	2	58	6.68644	GO:0030374 nuclear receptor coactivator activity	PPARGC1A PKN1
0.0770239	4	242	3.20507	GO:0019887 protein kinase regulator activity	CCND1 CDKN1A EGFR CASP3
0.0771702	5	355	2.73108	GO:0045296 cadherin binding	EGFR ITGB1 SRC KDR P2RX4
0.0775335	2	59	6.57311	GO:0030170 pyridoxal phosphate binding	ALB GPT
0.0786073	3	143	4.06797	GO:0019838 growth factor binding	NTRK3 EGFR KDR
0.0794362	2	60	6.46356	GO:0070279 vitamin B6 binding	ALB GPT
0.0801304	6	482	2.41378	GO:0005216 ion channel activity	GRIA2 P2RX4 GLRA1 SCN3A CFTR CHRNB4
0.0807306	2	62	6.25506	GO:0001098 basal transcription machinery binding	ESR1 AR
0.0807306	2	62	6.25506	GO:0001099 basal RNA polymerase II transcription machinery binding	ESR1 AR
0.0807306	1	8	24.2383	GO:0004523 RNA-DNA hybrid ribonuclease activity	APEX1
0.0807306	1	8	24.2383	GO:0016494 C-X-C chemokine receptor activity	GPR35
0.0807306	2	62	6.25506	GO:0016684 oxidoreductase activity acting on peroxide as acceptor	CAT PTGS2
0.0807306	1	8	24.2383	GO:0016717 oxidoreductase activity acting on paired donors with oxidation of a pair of donors resulting in the reduction of molecular oxygen to two molecules of water	SCD
0.0807306	1	8	24.2383	GO:0016885 ligase activity forming carbon-carbon bonds	ACACB
0.0807306	1	8	24.2383	GO:0034618 arginine binding	NOS2
0.0807306	1	8	24.2383	GO:0034979 NAD-dependent protein deacetylase activity	SIRT1
0.0807306	1	8	24.2383	GO:0035184 histone threonine kinase activity	PKN1
0.0807306	1	8	24.2383	GO:0035240 dopamine binding	TH
0.0807306	1	8	24.2383	GO:0047023 androsterone dehydrogenase activity	AKR1C1
0.0807306	1	8	24.2383	GO:0101020 estrogen 16-alpha-hydroxylase activity	CYP3A4
0.0859046	7	626	2.16829	GO:0030545 signaling receptor regulator activity	VEGFA IL1B IL6 AGT LGALS3 EGFR ESR2
0.0866428	14	1646	1.64927	GO:0004888 transmembrane signaling receptor activity	TYRO3 MET GRIA2 KDR NTRK3 EGFR GPR35 GPBAR1 QRFPR CNR2 CHRNB4 P2RX4 HPGD GLRA1
0.087598	1	9	21.5452	GO:0003691 double-stranded telomeric DNA binding	APEX1
0.087598	1	9	21.5452	GO:0004566 beta-glucuronidase activity	GUSB
0.087598	1	9	21.5452	GO:0004703 G protein-coupled receptor kinase activity	GRK5
0.087598	1	9	21.5452	GO:0015187 glycine transmembrane transporter activity	SLC6A5
0.087598	1	9	21.5452	GO:0031545 peptidyl-proline 4-dioxygenase activity	EGLN1
0.087598	1	9	21.5452	GO:0033300 dehydroascorbic acid transmembrane transporter activity	SLC2A1
0.087598	1	9	21.5452	GO:0140311 protein sequestering activity	CDKN1A
0.0877148	2	66	5.87596	GO:0140678 molecular function inhibitor activity	SMAD7 BCL2
0.0879815	14	1656	1.63931	GO:1990837 sequence-specific double-stranded DNA binding	ESR1 HIF1A KLF5 NFKB1 PPARD NFE2L2 ESR2 NR1I3 NR1I2 AR RELA TRIM24 LITAF SIRT1
0.0898032	3	156	3.72898	GO:0016798 hydrolase activity acting on glycosyl bonds	GUSB PCNA APEX1
0.0917317	2	68	5.70314	GO:0008235 metalloexopeptidase activity	ERAP1 METAP2
0.0937648	1	10	19.3907	GO:0004955 prostaglandin receptor activity	HPGD
0.0937648	1	10	19.3907	GO:0008401 retinoic acid 4-hydroxylase activity	CYP3A4
0.0937648	1	10	19.3907	GO:0019869 chloride channel inhibitor activity	CFTR
0.0937648	1	10	19.3907	GO:0034713 type I transforming growth factor beta receptor binding	SMAD7
0.0937648	1	10	19.3907	GO:0043121 neurotrophin binding	NTRK3
0.0937648	1	10	19.3907	GO:0070008 serine-type exopeptidase activity	PRCP
0.0937648	2	69	5.62049	GO:0098960 postsynaptic neurotransmitter receptor activity	CHRNB4 GLRA1
0.0937648	1	10	19.3907	GO:0140313 molecular sequestering activity	CDKN1A
0.0941396	2	70	5.54019	GO:0003684 damaged DNA binding	APEX1 PCNA
0.098161	4	273	2.84112	GO:0019207 kinase regulator activity	CCND1 CDKN1A EGFR CASP3
0.0984228	2	72	5.3863	GO:0043621 protein self-association	SLC2A1 ACHE
0.10003	1	11	17.6279	GO:0004954 prostanoid receptor activity	HPGD
0.10003	3	166	3.50434	GO:0008083 growth factor activity	VEGFA IL6 AGT
0.10003	1	11	17.6279	GO:0008199 ferric iron binding	TH
0.10003	1	11	17.6279	GO:0032404 mismatch repair complex binding	PCNA
0.10003	1	11	17.6279	GO:0043184 vascular endothelial growth factor receptor 2 binding	VEGFA
0.10003	1	11	17.6279	GO:0047134 protein-disulfide reductase (NAD(P)) activity	GSR
0.10003	1	11	17.6279	GO:1990459 transferrin receptor binding	CHUK
0.103183	2	75	5.17085	GO:0004860 protein kinase inhibitor activity	CDKN1A CASP3
0.103183	2	75	5.17085	GO:0016811 hydrolase activity acting on carbon-nitrogen (but not peptide) bonds in linear amides	SIRT1 CAT
0.105208	1	12	16.1589	GO:0004032 alditol:NADP+ 1-oxidoreductase activity	AKR1C1
0.105208	1	12	16.1589	GO:0004983 neuropeptide Y receptor activity	QRFPR
0.105208	1	12	16.1589	GO:0005527 macrolide binding	ALB
0.105208	1	12	16.1589	GO:0015643 toxic substance binding	ALB
0.105208	1	12	16.1589	GO:0016594 glycine binding	GLRA1
0.105208	1	12	16.1589	GO:0017154 semaphorin receptor activity	MET
0.105208	2	76	5.10281	GO:0030971 receptor tyrosine kinase binding	DUSP3 PCNA
0.105208	1	12	16.1589	GO:0032052 bile acid binding	AKR1C1
0.105208	1	12	16.1589	GO:0042301 phosphate ion binding	RELA
0.105208	1	12	16.1589	GO:0043225 ATPase-coupled inorganic anion transmembrane transporter activity	CFTR
0.105208	4	285	2.7215	GO:1901681 sulfur compound binding	VEGFA GLRA1 ACACB SOD3
0.111152	1	13	14.9159	GO:0008296 3-prime-5-prime-exodeoxyribonuclease activity	APEX1
0.111152	1	13	14.9159	GO:0016668 oxidoreductase activity acting on a sulfur group of donors NAD(P) as acceptor	GSR
0.111152	2	80	4.84767	GO:0019210 kinase inhibitor activity	CDKN1A CASP3
0.111152	1	13	14.9159	GO:0031543 peptidyl-proline dioxygenase activity	EGLN1
0.111152	1	13	14.9159	GO:0042166 acetylcholine binding	ACHE
0.111152	2	80	4.84767	GO:0046332 SMAD binding	SMAD7 PARP1
0.111152	1	13	14.9159	GO:0047035 testosterone dehydrogenase (NAD+) activity	HSD17B10
0.111152	1	13	14.9159	GO:0055056 D-glucose transmembrane transporter activity	SLC2A1
0.117553	12	1444	1.61141	GO:0000981 DNA-binding transcription factor activity RNA polymerase II-specific	ESR1 HIF1A KLF5 NFKB1 PPARD NFE2L2 ESR2 NR1I3 NR1I2 AR RELA LITAF
0.117553	1	14	13.8505	GO:0003906 DNA-(apurinic or apyrimidinic site) endonuclease activity	APEX1
0.117553	1	14	13.8505	GO:0005161 platelet-derived growth factor receptor binding	VEGFA
0.117553	1	14	13.8505	GO:0034236 protein kinase A catalytic subunit binding	GSK3B
0.117553	1	14	13.8505	GO:0034452 dynactin binding	GSK3B
0.117553	1	14	13.8505	GO:0070700 BMP receptor binding	SRC
0.118467	6	561	2.07387	GO:0003712 transcription coregulator activity	SIRT1 PPARGC1A APEX1 CCND1 TRIM24 PKN1
0.123093	1	15	12.9271	GO:0005237 inhibitory extracellular ligand-gated ion channel activity	GLRA1
0.123093	2	87	4.45763	GO:0005254 chloride channel activity	GLRA1 CFTR
0.123093	1	15	12.9271	GO:0010181 FMN binding	NOS2
0.123093	1	15	12.9271	GO:0019215 intermediate filament binding	SIRT1
0.123093	1	15	12.9271	GO:0036041 long-chain fatty acid binding	PPARD
0.123093	1	15	12.9271	GO:0070411 I-SMAD binding	SMAD7
0.123093	1	15	12.9271	GO:1901338 catecholamine binding	TH
0.128693	2	90	4.30904	GO:0004527 exonuclease activity	APEX1 TDP1
0.128693	5	442	2.19352	GO:0004857 enzyme inhibitor activity	TFPI AGT LGALS3 CDKN1A CASP3
0.128693	1	16	12.1192	GO:0005172 vascular endothelial growth factor receptor binding	VEGFA
0.128693	1	16	12.1192	GO:0016641 oxidoreductase activity acting on the CH-NH2 group of donors oxygen as acceptor	DAO
0.128693	1	16	12.1192	GO:0016888 endodeoxyribonuclease activity producing 5-prime-phosphomonoesters	APEX1
0.128693	1	16	12.1192	GO:0017081 chloride channel regulator activity	CFTR
0.128693	1	16	12.1192	GO:0048185 activin binding	SMAD7
0.128753	4	314	2.47015	GO:0016791 phosphatase activity	CDC25B DUSP3 CDC25C CA3
0.129672	6	581	2.00248	GO:0030546 signaling receptor activator activity	VEGFA IL1B IL6 AGT LGALS3 EGFR
0.133736	1	17	11.4063	GO:0004198 calcium-dependent cysteine-type endopeptidase activity	CAPN1
0.133736	1	17	11.4063	GO:0004953 icosanoid receptor activity	HPGD
0.133736	1	17	11.4063	GO:0005283 amino acid:sodium symporter activity	SLC6A5
0.133736	3	199	2.92322	GO:0008514 organic anion transmembrane transporter activity	SLC2A1 SLC6A5 CFTR
0.133736	1	17	11.4063	GO:0030297 transmembrane receptor protein tyrosine kinase activator activity	EGFR
0.133736	2	93	4.17004	GO:0042562 hormone binding	EGFR AR
0.13764	3	202	2.8798	GO:0004721 phosphoprotein phosphatase activity	CDC25B DUSP3 CDC25C
0.137912	6	594	1.95865	GO:0050839 cell adhesion molecule binding	EGFR ITGB1 SRC IL1B KDR P2RX4
0.137938	11	1346	1.58468	GO:0005215 transporter activity	SLC2A1 CFTR BAX GRIA2 P2RX4 GLRA1 SCN3A SLC6A5 CHRNB4 BCL2 STAR
0.138167	12	1506	1.54507	GO:0003700 DNA-binding transcription factor activity	ESR1 HIF1A KLF5 NFKB1 PPARD NFE2L2 ESR2 NR1I3 NR1I2 AR RELA LITAF
0.138167	3	203	2.86562	GO:0008022 protein C-terminus binding	SRC PCNA SIRT1
0.138219	3	204	2.85157	GO:0003714 transcription corepressor activity	SIRT1 CCND1 APEX1
0.138219	1	18	10.7726	GO:0004698 calcium-dependent protein kinase C activity	PKN1
0.138219	1	18	10.7726	GO:0005324 long-chain fatty acid transporter activity	SLC2A1
0.138219	3	204	2.85157	GO:0008237 metallopeptidase activity	MMP13 ERAP1 METAP2
0.141169	6	601	1.93584	GO:0008047 enzyme activator activity	PCNA CDKN1A EGFR SRC CASP3 CASP9
0.143144	3	208	2.79673	GO:0004252 serine-type endopeptidase activity	PLAU MMP13 CTSK
0.143144	1	19	10.2056	GO:0004697 protein kinase C activity	PKN1
0.143144	1	19	10.2056	GO:0004970 ionotropic glutamate receptor activity	GRIA2
0.143144	1	19	10.2056	GO:0042165 neurotransmitter binding	ACHE
0.143144	2	99	3.91731	GO:0051213 dioxygenase activity	PTGS2 EGLN1
0.143144	1	19	10.2056	GO:0070064 proline-rich region binding	CCND1
0.143854	2	100	3.87814	GO:0005253 anion channel activity	GLRA1 CFTR
0.148904	1	20	9.69534	GO:0000979 RNA polymerase II core promoter sequence-specific DNA binding	RELA
0.148904	1	20	9.69534	GO:0005123 death receptor binding	CASP3
0.148904	1	20	9.69534	GO:0022848 acetylcholine-gated cation-selective channel activity	CHRNB4
0.153322	1	21	9.23366	GO:0005003 ephrin receptor activity	NTRK3
0.153322	4	344	2.25473	GO:0008509 anion transmembrane transporter activity	SLC2A1 GLRA1 SLC6A5 CFTR
0.153322	1	21	9.23366	GO:0015106 bicarbonate transmembrane transporter activity	CFTR
0.153322	1	21	9.23366	GO:0016638 oxidoreductase activity acting on the CH-NH2 group of donors	DAO
0.153322	10	1230	1.57648	GO:0022857 transmembrane transporter activity	SLC2A1 CFTR BAX GRIA2 P2RX4 GLRA1 SCN3A SLC6A5 CHRNB4 BCL2
0.153322	1	21	9.23366	GO:0031418 L-ascorbic acid binding	EGLN1
0.153322	1	21	9.23366	GO:0048019 receptor antagonist activity	ESR2
0.153322	1	21	9.23366	GO:1990404 NAD+-protein ADP-ribosyltransferase activity	PARP1
0.154212	2	106	3.65862	GO:0004867 serine-type endopeptidase inhibitor activity	TFPI AGT
0.154212	8	922	1.68249	GO:0015075 ion transmembrane transporter activity	SLC2A1 GRIA2 P2RX4 GLRA1 SCN3A SLC6A5 CFTR CHRNB4
0.15749	1	22	8.81394	GO:0001614 purinergic nucleotide receptor activity	P2RX4
0.15749	1	22	8.81394	GO:0004407 histone deacetylase activity	SIRT1
0.15749	1	22	8.81394	GO:0005158 insulin receptor binding	SRC
0.15749	1	22	8.81394	GO:0016502 nucleotide receptor activity	P2RX4
0.15749	1	22	8.81394	GO:0050321 tau-protein kinase activity	GSK3B
0.162775	1	23	8.43073	GO:0005416 amino acid:cation symporter activity	SLC6A5
0.162775	1	23	8.43073	GO:0033549 MAP kinase phosphatase activity	DUSP3
0.162775	1	23	8.43073	GO:0043274 phospholipase binding	SRC
0.162775	1	23	8.43073	GO:0120020 cholesterol transfer activity	STAR
0.165743	1	24	8.07945	GO:0004529 exodeoxyribonuclease activity	APEX1
0.165743	1	24	8.07945	GO:0005160 transforming growth factor beta receptor binding	SMAD7
0.165743	1	24	8.07945	GO:0009931 calcium-dependent protein serine/threonine kinase activity	PKN1
0.165743	2	113	3.43198	GO:0015108 chloride transmembrane transporter activity	GLRA1 CFTR
0.165743	7	794	1.70951	GO:0015318 inorganic molecular entity transmembrane transporter activity	GRIA2 P2RX4 GLRA1 SCN3A SLC6A5 CFTR CHRNB4
0.165743	1	24	8.07945	GO:0015464 acetylcholine receptor activity	CHRNB4
0.165743	1	24	8.07945	GO:0016895 exodeoxyribonuclease activity producing 5-prime-phosphomonoesters	APEX1
0.165743	1	24	8.07945	GO:0033558 protein lysine deacetylase activity	SIRT1
0.165743	1	24	8.07945	GO:0035035 histone acetyltransferase binding	PCNA
0.165743	1	24	8.07945	GO:0120015 sterol transfer activity	STAR
0.166675	4	362	2.14262	GO:0005261 cation channel activity	GRIA2 P2RX4 SCN3A CHRNB4
0.170364	1	25	7.75627	GO:0005248 voltage-gated sodium channel activity	SCN3A
0.170364	1	25	7.75627	GO:0010857 calcium-dependent protein kinase activity	PKN1
0.170364	1	25	7.75627	GO:0070412 R-SMAD binding	PARP1
0.170364	1	25	7.75627	GO:0070696 transmembrane receptor protein serine/threonine kinase binding	SRC
0.175227	1	26	7.45795	GO:0001637 G protein-coupled chemoattractant receptor activity	GPR35
0.175227	1	26	7.45795	GO:0004709 MAP kinase kinase kinase activity	EGFR
0.175227	1	26	7.45795	GO:0004950 chemokine receptor activity	GPR35
0.175227	1	26	7.45795	GO:0140416 transcription regulator inhibitor activity	SMAD7
0.178093	1	27	7.18173	GO:0008066 glutamate receptor activity	GRIA2
0.178093	1	27	7.18173	GO:0008483 transaminase activity	GPT
0.178093	1	27	7.18173	GO:0016702 oxidoreductase activity acting on single donors with incorporation of molecular oxygen incorporation of two atoms of oxygen	PTGS2
0.178093	1	27	7.18173	GO:0017025 TBP-class protein binding	ESR1
0.178093	2	121	3.20507	GO:0030295 protein kinase activator activity	CDKN1A EGFR
0.178093	1	27	7.18173	GO:0030983 mismatched DNA binding	PCNA
0.178093	1	27	7.18173	GO:0070577 lysine-acetylated histone binding	TRIM24
0.178093	1	27	7.18173	GO:0099604 ligand-gated calcium channel activity	P2RX4
0.178093	1	27	7.18173	GO:0140033 acetylation-dependent protein binding	TRIM24
0.178705	28	4400	1.23395	GO:0003676 nucleic acid binding	HSD17B10 HSP90AA1 APEX1 METAP2 LGALS3 PARP1 TDP1 ESR1 HIF1A KLF5 NFKB1 PPARD NFE2L2 ESR2 NR1I3 NR1I2 AR RELA PPARGC1A TRIM24 PCNA ALB BCL2 LITAF SIRT1 MAPK1 SMAD7 EGFR
0.181568	1	28	6.92524	GO:0003950 NAD+ ADP-ribosyltransferase activity	PARP1
0.181568	1	28	6.92524	GO:0005355 glucose transmembrane transporter activity	SLC2A1
0.181568	1	28	6.92524	GO:0016701 oxidoreductase activity acting on single donors with incorporation of molecular oxygen	PTGS2
0.181568	1	28	6.92524	GO:0016769 transferase activity transferring nitrogenous groups	GPT
0.181568	2	124	3.12753	GO:0047485 protein N-terminus binding	PARP1 RELA
0.181568	1	28	6.92524	GO:0051537 2 iron 2 sulfur cluster binding	XDH
0.187662	2	127	3.05365	GO:0019209 kinase activator activity	CDKN1A EGFR
0.191591	1	30	6.46356	GO:0015149 hexose transmembrane transporter activity	SLC2A1
0.191591	1	30	6.46356	GO:0033612 receptor serine/threonine kinase binding	SRC
0.191591	1	30	6.46356	GO:0043548 phosphatidylinositol 3-kinase binding	TYRO3
0.191591	1	30	6.46356	GO:0046875 ephrin receptor binding	SRC
0.194512	3	256	2.27235	GO:0140097 catalytic activity acting on DNA	TDP1 APEX1 PCNA
0.195884	1	31	6.25506	GO:0005217 intracellular ligand-gated ion channel activity	CFTR
0.195884	1	31	6.25506	GO:0005343 organic acid:sodium symporter activity	SLC6A5
0.195884	1	31	6.25506	GO:0050681 nuclear androgen receptor binding	PKN1

## Sheet: KEGG
KEGG Pathway
Enrichment FDR	nGenes	Pathway Genes	Fold Enrichment	Pathway	Genes
3.19e-24	33	530	12.0734	Path:hsa05200 Pathways in cancer	CDK2 CDKN1A CHUK AGT EGFR ESR1 ESR2 GSK3B HIF1A HMOX1 HSP90AA1 IL6 AR ITGB1 MET NFE2L2 NFKB1 NOS2 EGLN1 PPARD MAPK1 MAPK3 MAPK8 MAPK9 PTGS2 BAX CCND1 BCL2 RELA SLC2A1 VEGFA CASP3 CASP9
2.15e-17	10	17	114.063	Path:hsa00910 Nitrogen metabolism	CA14 CA13 CA1 CA2 CA3 CA4 CA5A CA6 CA7 CA9
2.97e-17	19	194	18.9909	Path:hsa05167 Kaposi sarcoma-associated herpesvirus infection	CDKN1A CHUK MAPK14 GSK3B HIF1A IL6 NFKB1 MAPK1 MAPK3 MAPK8 MAPK9 PTGS2 BAX CCND1 RELA SRC VEGFA CASP3 CASP9
6.84e-17	15	93	31.2753	Path:hsa04657 IL-17 signaling pathway	CHUK MAPK14 GSK3B HSP90AA1 IL1B IL6 MMP13 NFKB1 MAPK1 MAPK3 MAPK8 MAPK9 PTGS2 RELA CASP3
1.07e-16	15	97	29.9856	Path:hsa05215 Prostate cancer	CDK2 CDKN1A CHUK EGFR GSK3B HSP90AA1 AR NFKB1 PLAU MAPK1 MAPK3 CCND1 BCL2 RELA CASP9
1.44e-16	15	100	29.086	Path:hsa04933 AGE-RAGE signaling pathway in diabetic complications	MAPK14 AGT IL1B IL6 NFKB1 MAPK1 MAPK3 MAPK8 MAPK9 BAX CCND1 BCL2 RELA VEGFA CASP3
3.27e-16	17	162	20.3482	Path:hsa05161 Hepatitis B	CDK2 CDKN1A CHUK MAPK14 IL6 NFKB1 PCNA MAPK1 MAPK3 MAPK8 MAPK9 BAX BCL2 RELA SRC CASP3 CASP9
1.09e-15	13	70	36.0113	Path:hsa04917 Prolactin signaling pathway	MAPK14 ESR1 ESR2 GSK3B NFKB1 MAPK1 MAPK3 MAPK8 MAPK9 CCND1 RELA SRC TH
1.41e-15	18	214	16.3099	Path:hsa05417 Lipid and atherosclerosis	CHUK MAPK14 GSK3B HSP90AA1 IL1B IL6 NFE2L2 NFKB1 MAPK1 MAPK3 MAPK8 MAPK9 BAX BCL2 RELA SRC CASP3 CASP9
2.39e-15	18	224	15.5818	Path:hsa05163 Human cytomegalovirus infection	CDKN1A CHUK MAPK14 EGFR GSK3B IL1B IL6 NFKB1 MAPK1 MAPK3 PTGS2 BAX CCND1 RELA SRC VEGFA CASP3 CASP9
2.39e-15	18	223	15.6517	Path:hsa05208 Chemical carcinogenesis-reactive oxygen species	CHUK MAPK14 AKR1C1 EGFR HIF1A HMOX1 MET NFE2L2 NFKB1 MAPK1 MAPK3 MAPK8 MAPK9 RELA SOD1 SRC VEGFA CAT
2.39e-15	13	76	33.1683	Path:hsa05212 Pancreatic cancer	CDKN1A CHUK EGFR NFKB1 MAPK1 MAPK3 MAPK8 MAPK9 BAX CCND1 RELA VEGFA CASP9
7.76e-15	15	136	21.3868	Path:hsa04210 Apoptosis	CHUK PARP1 CTSD CTSK NFKB1 MAPK1 MAPK3 MAPK8 MAPK9 BAX BCL2 RELA CAPN1 CASP3 CASP9
8.19e-15	14	109	24.9055	Path:hsa04066 HIF-1 signaling pathway	CDKN1A EGFR HIF1A HMOX1 IL6 NFKB1 NOS2 EGLN1 MAPK1 MAPK3 BCL2 RELA SLC2A1 VEGFA
1.17e-14	15	141	20.6284	Path:hsa04936 Alcoholic liver disease	PPARGC1A CHUK MAPK14 SIRT1 GSK3B ACACB IL1B IL6 NFKB1 MAPK8 MAPK9 CCND1 RELA SCD CASP3
1.84e-14	16	179	17.3324	Path:hsa05152 Tuberculosis	MAPK14 CTSD IL1B IL6 NFKB1 NOS2 MAPK1 MAPK3 MAPK8 MAPK9 BAX BCL2 RELA SRC CASP3 CASP9
2.19e-14	13	92	27.3999	Path:hsa05222 Small cell lung cancer	CDK2 CDKN1A CHUK ITGB1 NFKB1 NOS2 PTGS2 BAX CCND1 BCL2 RELA CASP3 CASP9
3.19e-14	13	95	26.5346	Path:hsa01522 Endocrine resistance	CDKN1A MAPK14 EGFR ESR1 ESR2 MAPK1 MAPK3 MAPK8 MAPK9 BAX CCND1 BCL2 SRC
6.25e-14	12	76	30.6169	Path:hsa05133 Pertussis	MAPK14 IL1B IL6 ITGB1 NFKB1 NOS2 MAPK1 MAPK3 MAPK8 MAPK9 RELA CASP3
6.41e-14	15	161	18.0658	Path:hsa05206 MicroRNAs in cancer	CDKN1A EGFR SIRT1 HMOX1 MET NFKB1 PLAU MAPK1 MAPK3 PTGS2 CCND1 BCL2 VEGFA CASP3 CDC25B
6.41e-14	16	197	15.7488	Path:hsa05207 Chemical carcinogenesis-receptor activation	CHRNB4 CYP3A4 EGFR ESR1 ESR2 HSP90AA1 AR NFKB1 MAPK1 MAPK3 CCND1 BCL2 RELA SRC KLF5 VEGFA
1.37e-13	14	137	19.8153	Path:hsa05135 Yersinia infection	CHUK MAPK14 GSK3B IL1B IL6 ITGB1 NFKB1 PKN1 MAPK1 MAPK3 MAPK8 MAPK9 RELA SRC
1.45e-13	14	138	19.6717	Path:hsa05418 Fluid shear stress and atherosclerosis	CHUK MAPK14 HMOX1 HSP90AA1 IL1B KDR NFE2L2 NFKB1 MAPK8 MAPK9 BCL2 RELA SRC VEGFA
1.54e-13	14	139	19.5302	Path:hsa05162 Measles	CDK2 CHUK GSK3B IL1B IL6 NFKB1 MAPK8 MAPK9 BAX CCND1 BCL2 RELA CASP3 CASP9
2.08e-13	13	112	22.507	Path:hsa05145 Toxoplasmosis	CHUK MAPK14 ITGB1 NFKB1 NOS2 MAPK1 MAPK3 MAPK8 MAPK9 BCL2 RELA CASP3 CASP9
2.16e-13	12	86	27.0568	Path:hsa05210 Colorectal cancer	CDKN1A EGFR GSK3B MAPK1 MAPK3 MAPK8 MAPK9 BAX CCND1 BCL2 CASP3 CASP9
2.37e-13	19	354	10.4074	Path:hsa04151 PI3K-Akt signaling pathway	CDK2 CDKN1A CHUK EGFR GSK3B HSP90AA1 IL6 ITGB1 KDR MET NFKB1 PKN1 MAPK1 MAPK3 CCND1 BCL2 RELA VEGFA CASP9
4.14e-13	21	476	8.55471	Path:hsa05022 Pathways of neurodegeneration-multiple diseases	MAPK14 GRIA2 GSK3B HSD17B10 IL1B IL6 NFKB1 NOS2 MAPK1 MAPK3 MAPK8 MAPK9 PTGS2 BAX BCL2 RELA SOD1 CAPN1 CASP3 CASP9 CAT
8.98e-13	15	197	14.7645	Path:hsa05130 Pathogenic Escherichia coli infection	CHUK MAPK14 IL1B IL6 ITGB1 NFKB1 MAPK1 MAPK3 MAPK8 MAPK9 BAX RELA SRC CASP3 CASP9
1.26e-12	15	202	14.399	Path:hsa05205 Proteoglycans in cancer	CDKN1A MAPK14 EGFR ESR1 HIF1A ITGB1 KDR MET PLAU MAPK1 MAPK3 CCND1 SRC VEGFA CASP3
1.32e-12	13	131	19.2427	Path:hsa04068 FoxO signaling pathway	CDK2 CDKN1A CHUK MAPK14 EGFR SIRT1 IL6 MAPK1 MAPK3 MAPK8 MAPK9 CCND1 CAT
1.36e-12	16	246	12.6118	Path:hsa05131 Shigellosis	CHUK MAPK14 EGFR GSK3B IL1B ITGB1 NFKB1 MAPK1 MAPK3 MAPK8 MAPK9 BAX BCL2 RELA SRC CAPN1
1.78e-12	12	104	22.3739	Path:hsa04625 C-type lectin receptor signaling pathway	CHUK MAPK14 IL1B IL6 NFKB1 MAPK1 MAPK3 MAPK8 MAPK9 PTGS2 RELA SRC
1.96e-12	15	210	13.8505	Path:hsa05170 Human immunodeficiency virus 1 infection	CHUK MAPK14 NFKB1 MAPK1 MAPK3 MAPK8 MAPK9 BAX BCL2 RELA WEE1 CASP3 CASP9 CDK1 CDC25C
2.07e-12	11	79	26.9997	Path:hsa01521 EGFR tyrosine kinase inhibitor resistance	EGFR GSK3B IL6 KDR MET MAPK1 MAPK3 BAX BCL2 SRC VEGFA
2.58e-12	12	108	21.5452	Path:hsa04659 Th17 cell differentiation	CHUK MAPK14 HIF1A HSP90AA1 IL1B IL6 NFKB1 MAPK1 MAPK3 MAPK8 MAPK9 RELA
3.91e-12	12	112	20.7757	Path:hsa04668 TNF signaling pathway	CHUK MAPK14 IL1B IL6 NFKB1 MAPK1 MAPK3 MAPK8 MAPK9 PTGS2 RELA CASP3
1.13e-11	13	157	16.056	Path:hsa05160 Hepatitis C	CDK2 CDKN1A CHUK EGFR GSK3B NFKB1 MAPK1 MAPK3 BAX CCND1 RELA CASP3 CASP9
1.67e-11	16	294	10.5527	Path:hsa04010 MAPK signaling pathway	CHUK MAPK14 DUSP3 EGFR IL1B KDR MET NFKB1 MAPK1 MAPK3 MAPK8 MAPK9 RELA VEGFA CASP3 CDC25B
1.67e-11	14	202	13.4391	Path:hsa05169 Epstein-Barr virus infection	CDK2 CDKN1A CHUK MAPK14 IL6 NFKB1 MAPK8 MAPK9 BAX CCND1 BCL2 RELA CASP3 CASP9
1.7e-11	10	70	27.701	Path:hsa05120 Epithelial cell signaling in Helicobacter pylori infection	CHUK MAPK14 EGFR MET NFKB1 MAPK8 MAPK9 RELA SRC CASP3
1.85e-11	12	129	18.0378	Path:hsa04926 Relaxin signaling pathway	MAPK14 EGFR MMP13 NFKB1 NOS2 MAPK1 MAPK3 MAPK8 MAPK9 RELA SRC VEGFA
1.85e-11	15	249	11.6811	Path:hsa05132 Salmonella infection	CHUK MAPK14 HSP90AA1 IL1B IL6 NFKB1 PKN1 MAPK1 MAPK3 MAPK8 MAPK9 BAX BCL2 RELA CASP3
2.64e-11	11	101	21.1186	Path:hsa05142 Chagas disease	CHUK MAPK14 IL1B IL6 NFKB1 NOS2 MAPK1 MAPK3 MAPK8 MAPK9 RELA
2.88e-11	11	102	20.9115	Path:hsa04914 Progesterone-mediated oocyte maturation	CDK2 MAPK14 HSP90AA1 MAPK1 MAPK3 MAPK8 MAPK9 AURKA CDK1 CDC25B CDC25C
3.14e-11	11	103	20.7085	Path:hsa04620 Toll-like receptor signaling pathway	CHUK MAPK14 CTSK IL1B IL6 NFKB1 MAPK1 MAPK3 MAPK8 MAPK9 RELA
6.43e-11	13	183	13.7748	Path:hsa04621 NOD-like receptor signaling pathway	CHUK MAPK14 HSP90AA1 IL1B IL6 NFKB1 PKN1 MAPK1 MAPK3 MAPK8 MAPK9 BCL2 RELA
1.49e-10	11	119	17.9242	Path:hsa04722 Neurotrophin signaling pathway	MAPK14 GSK3B NFKB1 NTRK3 MAPK1 MAPK3 MAPK8 MAPK9 BAX BCL2 RELA
1.56e-10	12	156	14.9159	Path:hsa04218 Cellular senescence	CDK2 CDKN1A MAPK14 SIRT1 IL6 NFKB1 MAPK1 MAPK3 CCND1 RELA CAPN1 CDK1
1.85e-10	13	200	12.6039	Path:hsa04510 Focal adhesion	EGFR GSK3B ITGB1 KDR MET MAPK1 MAPK3 MAPK8 MAPK9 CCND1 BCL2 SRC VEGFA
6.68e-10	13	222	11.3549	Path:hsa05166 Human T-cell leukemia virus 1 infection	CDK2 CDKN1A CHUK IL6 NFKB1 MAPK1 MAPK3 MAPK8 MAPK9 BAX CCND1 RELA SLC2A1
6.93e-10	16	384	8.07945	Path:hsa05010 Alzheimer disease	CHUK GSK3B HSD17B10 IL1B IL6 NFKB1 NOS2 MAPK1 MAPK3 MAPK8 MAPK9 PTGS2 RELA CAPN1 CASP3 CASP9
7.06e-10	30	1538	3.78232	Path:hsa01100 Metabolic pathways	CA5B CYP3A4 CYP19A1 DAO AKR1C1 SIRT1 CA14 GPT GSR GUSB HSD17B10 HMOX1 ACACB HSD17B3 CA13 NOS2 PTGS2 SCD TH XDH CA1 CA2 CA3 CA4 CA5A CA6 CA7 CA9 CA12 CAT
8.2e-10	15	331	8.78732	Path:hsa05165 Human papillomavirus infection	CDK2 CDKN1A CHUK EGFR GSK3B ITGB1 NFKB1 MAPK1 MAPK3 PTGS2 BAX CCND1 RELA VEGFA CASP3
9.29e-10	9	76	22.9626	Path:hsa05140 Leishmaniasis	MAPK14 IL1B ITGB1 NFKB1 NOS2 MAPK1 MAPK3 PTGS2 RELA
1.03e-09	10	108	17.9543	Path:hsa04931 Insulin resistance	PPARGC1A AGT GSK3B ACACB IL6 NFKB1 MAPK8 MAPK9 RELA SLC2A1
2.65e-09	10	119	16.2947	Path:hsa04071 Sphingolipid signaling pathway	MAPK14 CTSD NFKB1 MAPK1 MAPK3 MAPK8 MAPK9 BAX BCL2 RELA
2.65e-09	8	58	26.7458	Path:hsa05213 Endometrial cancer	CDKN1A EGFR GSK3B MAPK1 MAPK3 BAX CCND1 CASP9
3e-09	8	59	26.2924	Path:hsa04370 VEGF signaling pathway	MAPK14 KDR MAPK1 MAPK3 PTGS2 SRC VEGFA CASP9
4.44e-09	10	126	15.3894	Path:hsa04380 Osteoclast differentiation	CHUK MAPK14 CTSK IL1B NFKB1 MAPK1 MAPK3 MAPK8 MAPK9 RELA
6.54e-09	7	41	33.106	Path:hsa05219 Bladder cancer	CDKN1A EGFR MAPK1 MAPK3 CCND1 SRC VEGFA
9.17e-09	8	68	22.8126	Path:hsa05211 Renal cell carcinoma	CDKN1A HIF1A MET EGLN1 MAPK1 MAPK3 SLC2A1 VEGFA
1.02e-08	8	69	22.4819	Path:hsa04920 Adipocytokine signaling pathway	PPARGC1A CHUK ACACB NFKB1 MAPK8 MAPK9 RELA SLC2A1
1.25e-08	9	103	16.9433	Path:hsa04660 T cell receptor signaling pathway	CHUK MAPK14 GSK3B NFKB1 MAPK1 MAPK3 MAPK8 MAPK9 RELA
1.39e-08	8	72	21.5452	Path:hsa05223 Non-small cell lung cancer	CDKN1A EGFR MET MAPK1 MAPK3 BAX CCND1 CASP9
1.94e-08	10	148	13.1018	Path:hsa05226 Gastric cancer	CDK2 CDKN1A EGFR GSK3B MET MAPK1 MAPK3 BAX CCND1 BCL2
2.09e-08	8	76	20.4112	Path:hsa05220 Chronic myeloid leukemia	CDKN1A CHUK NFKB1 MAPK1 MAPK3 BAX CCND1 RELA
2.95e-08	10	155	12.5101	Path:hsa04932 Non-alcoholic fatty liver disease	MAPK14 GSK3B IL1B IL6 NFKB1 MAPK8 MAPK9 BAX RELA CASP3
2.98e-08	11	202	10.5593	Path:hsa05203 Viral carcinogenesis	CDK2 CDKN1A NFKB1 MAPK1 MAPK3 BAX CCND1 RELA SRC CASP3 CDK1
3.09e-08	11	203	10.5073	Path:hsa05415 Diabetic cardiomyopathy	PARP1 MAPK14 CTSD AGT GSK3B GSR NFKB1 MAPK8 MAPK9 RELA SLC2A1
4.41e-08	8	84	18.4673	Path:hsa04012 ErbB signaling pathway	CDKN1A EGFR GSK3B MAPK1 MAPK3 MAPK8 MAPK9 SRC
4.64e-08	9	121	14.4228	Path:hsa04919 Thyroid hormone signaling pathway	ESR1 GSK3B HIF1A MAPK1 MAPK3 CCND1 SLC2A1 SRC CASP9
4.66e-08	6	32	36.3575	Path:hsa04215 Apoptosis-multiple species	MAPK8 MAPK9 BAX BCL2 CASP3 CASP9
5.54e-08	10	167	11.6112	Path:hsa05225 Hepatocellular carcinoma	CDKN1A EGFR GSK3B HMOX1 MET NFE2L2 MAPK1 MAPK3 BAX CCND1
5.84e-08	7	57	23.8131	Path:hsa05134 Legionellosis	IL1B IL6 NFKB1 CLK4 RELA CASP3 CASP9
6.05e-08	12	273	8.52337	Path:hsa05020 Prion disease	MAPK14 GSK3B IL1B IL6 MAPK1 MAPK3 MAPK8 MAPK9 BAX SOD1 CASP3 CASP9
6.45e-08	8	89	17.4298	Path:hsa05235 PD-L1 expression and PD-1 checkpoint pathway in cancer	CHUK MAPK14 EGFR HIF1A NFKB1 MAPK1 MAPK3 RELA
6.59e-08	10	171	11.3396	Path:hsa05164 Influenza A	CHUK IL1B IL6 NFKB1 MAPK1 MAPK3 BAX RELA CASP3 CASP9
8.18e-08	8	92	16.8615	Path:hsa04658 Th1 and Th2 cell differentiation	CHUK MAPK14 NFKB1 MAPK1 MAPK3 MAPK8 MAPK9 RELA
1.07e-07	11	232	9.19386	Path:hsa05171 Coronavirus disease-COVID-19	CHUK MAPK14 EGFR IL1B IL6 NFKB1 MAPK1 MAPK3 MAPK8 MAPK9 RELA
1.21e-07	11	235	9.07649	Path:hsa04014 Ras signaling pathway	CHUK EGFR KDR MET NFKB1 MAPK1 MAPK3 MAPK8 MAPK9 RELA VEGFA
1.28e-07	9	138	12.6461	Path:hsa04915 Estrogen signaling pathway	CTSD EGFR ESR1 ESR2 HSP90AA1 MAPK1 MAPK3 BCL2 SRC
1.66e-07	7	67	20.2589	Path:hsa05221 Acute myeloid leukemia	CHUK NFKB1 PPARD MAPK1 MAPK3 CCND1 RELA
2.02e-07	8	104	14.9159	Path:hsa04064 NF-kappa B signaling pathway	CHUK PARP1 IL1B NFKB1 PLAU PTGS2 BCL2 RELA
2.14e-07	9	147	11.8718	Path:hsa05224 Breast cancer	CDKN1A EGFR ESR1 ESR2 GSK3B MAPK1 MAPK3 BAX CCND1
2.19e-07	7	70	19.3907	Path:hsa05230 Central carbon metabolism in cancer	EGFR HIF1A MET NTRK3 MAPK1 MAPK3 SLC2A1
2.63e-07	7	72	18.852	Path:hsa05218 Melanoma	CDKN1A EGFR MET MAPK1 MAPK3 BAX CCND1
2.87e-07	7	73	18.5938	Path:hsa01524 Platinum drug resistance	CDKN1A MAPK1 MAPK3 BAX BCL2 CASP3 CASP9
8.47e-07	8	126	12.3115	Path:hsa04110 Cell cycle	CDKN1A GSK3B PCNA CCND1 WEE1 CDK1 CDC25B CDC25C
1.13e-06	8	131	11.8416	Path:hsa04114 Oocyte meiosis	CDK2 MAPK14 AR MAPK1 MAPK3 AURKA CDK1 CDC25C
1.2e-06	5	30	32.3178	Path:hsa01523 Antifolate resistance	CHUK IL1B IL6 NFKB1 RELA
1.46e-06	7	93	14.5951	Path:hsa04912 GnRH signaling pathway	MAPK14 EGFR MAPK1 MAPK3 MAPK8 MAPK9 SRC
3.92e-06	8	155	10.0081	Path:hsa04934 Cushing syndrome	CDKN1A AGT EGFR GSK3B MAPK1 MAPK3 CCND1 STAR
3.95e-06	9	210	8.31029	Path:hsa04015 Rap1 signaling pathway	MAPK14 EGFR ITGB1 KDR MET MAPK1 MAPK3 SRC VEGFA
4.42e-06	6	70	16.6206	Path:hsa04622 RIG-I-like receptor signaling pathway	CHUK MAPK14 NFKB1 MAPK8 MAPK9 RELA
4.6e-06	8	159	9.75632	Path:hsa04217 Necroptosis	PARP1 HSP90AA1 IL1B MAPK8 MAPK9 BAX BCL2 CAPN1
5.54e-06	6	73	15.9375	Path:hsa04115 p53 signaling pathway	CDKN1A BAX CCND1 BCL2 CASP3 CASP9
6.44e-06	6	75	15.5125	Path:hsa05214 Glioma	CDKN1A EGFR MAPK1 MAPK3 BAX CCND1
1e-05	6	81	14.3635	Path:hsa04662 B cell receptor signaling pathway	CHUK GSK3B NFKB1 MAPK1 MAPK3 RELA
1.7e-05	8	191	8.12175	Path:hsa04062 Chemokine signaling pathway	CHUK GRK5 GSK3B NFKB1 MAPK1 MAPK3 RELA SRC
1.7e-05	6	89	13.0724	Path:hsa04211 Longevity regulating pathway	PPARGC1A SIRT1 NFKB1 BAX RELA CAT
1.78e-05	7	137	9.90765	Path:hsa04910 Insulin signaling pathway	PPARGC1A GSK3B ACACB MAPK1 MAPK3 MAPK8 MAPK9
1.8e-05	8	193	8.03759	Path:hsa05202 Transcriptional misregulation in cancer	CDKN1A HPGD IL6 MET NFKB1 PLAU BAX RELA
2.11e-05	7	141	9.62658	Path:hsa04140 Autophagy-animal	CTSD HIF1A MAPK1 MAPK3 MAPK8 MAPK9 BCL2
2.84e-05	7	148	9.17127	Path:hsa04723 Retrograde endocannabinoid signaling	MAPK14 GRIA2 MAPK1 MAPK3 MAPK8 MAPK9 PTGS2
2.84e-05	6	98	11.8718	Path:hsa05231 Choline metabolism in cancer	EGFR HIF1A MAPK1 MAPK3 MAPK8 MAPK9
3.52e-05	6	102	11.4063	Path:hsa05146 Amoebiasis	IL1B IL6 NFKB1 NOS2 RELA CASP3
3.61e-05	7	154	8.81394	Path:hsa04921 Oxytocin signaling pathway	CDKN1A EGFR MAPK1 MAPK3 PTGS2 CCND1 SRC
4.3e-05	5	63	15.3894	Path:hsa04623 Cytosolic DNA-sensing pathway	CHUK IL1B IL6 NFKB1 RELA
4.51e-05	8	221	7.01925	Path:hsa04024 cAMP signaling pathway	CFTR GRIA2 NFKB1 MAPK1 MAPK3 MAPK8 MAPK9 RELA
6.14e-05	5	68	14.2579	Path:hsa04664 Fc epsilon RI signaling pathway	MAPK14 MAPK1 MAPK3 MAPK8 MAPK9
6.28e-05	7	169	8.03164	Path:hsa04141 Protein processing in endoplasmic reticulum	HSP90AA1 NFE2L2 MAPK8 MAPK9 BAX BCL2 CAPN1
6.28e-05	7	169	8.03164	Path:hsa04530 Tight junction	CFTR ITGB1 PCNA MAPK8 MAPK9 CCND1 SRC
7.38e-05	5	71	13.6554	Path:hsa04520 Adherens junction	EGFR MET MAPK1 MAPK3 SRC
7.83e-05	5	72	13.4657	Path:hsa04137 Mitophagy-animal	HIF1A MAPK8 MAPK9 RELA SRC
8.17e-05	6	120	9.69534	Path:hsa04935 Growth hormone synthesis secretion and action	MAPK14 GSK3B MAPK1 MAPK3 MAPK8 MAPK9
8.42e-05	4	37	20.9629	Path:hsa05216 Thyroid cancer	MAPK1 MAPK3 BAX CCND1
8.42e-05	6	121	9.61521	Path:hsa04152 AMPK signaling pathway	CFTR PPARGC1A SIRT1 ACACB CCND1 SCD
0.000135803	6	132	8.81394	Path:hsa04728 Dopaminergic synapse	MAPK14 GRIA2 GSK3B MAPK8 MAPK9 TH
0.000140382	5	82	11.8236	Path:hsa04146 Peroxisome	DAO NOS2 SOD1 XDH CAT
0.000152519	8	266	5.83178	Path:hsa05012 Parkinson disease	NFE2L2 MAPK8 MAPK9 BAX SOD1 TH CASP3 CASP9
0.000192405	4	46	16.8615	Path:hsa04930 Type II diabetes mellitus	MAPK1 MAPK3 MAPK8 MAPK9
0.000237079	9	364	4.7944	Path:hsa05014 Amyotrophic lateral sclerosis	MAPK14 GRIA2 NOS2 BAX BCL2 SOD1 CASP3 CASP9 CAT
0.000242874	4	49	15.8291	Path:hsa05030 Cocaine addiction	GRIA2 NFKB1 RELA TH
0.000314151	5	98	9.8932	Path:hsa04750 Inflammatory mediator regulation of TRP channels	MAPK14 IL1B MAPK8 MAPK9 SRC
0.000384201	8	306	5.06946	Path:hsa05016 Huntington disease	PPARGC1A GRIA2 MAPK8 MAPK9 BAX SOD1 CASP3 CASP9
0.000446559	5	106	9.14655	Path:hsa04928 Parathyroid hormone synthesis secretion and action	EGFR MMP13 MAPK1 MAPK3 BCL2
0.000491032	10	495	3.91731	Path:hsa05168 Herpes simplex virus 1 infection	CHUK IL1B IL6 NFKB1 BAX BCL2 RELA SRC CASP3 CASP9
0.000492994	7	240	5.65561	Path:hsa04020 Calcium signaling pathway	EGFR KDR MET NOS2 NTRK3 P2RX4 VEGFA
0.000579288	4	62	12.5101	Path:hsa00140 Steroid hormone biosynthesis	CYP3A4 CYP19A1 AKR1C1 HSD17B3
0.000582717	5	113	8.57995	Path:hsa04725 Cholinergic synapse	CHRNB4 ACHE MAPK1 MAPK3 BCL2
0.000679487	6	181	6.42785	Path:hsa04360 Axon guidance	GSK3B ITGB1 MET MAPK1 MAPK3 SRC
0.000679487	4	65	11.9327	Path:hsa05321 Inflammatory bowel disease	IL1B IL6 NFKB1 RELA
0.000848633	6	189	6.15577	Path:hsa04613 Neutrophil extracellular trap formation	MAPK14 NFKB1 MAPK1 MAPK3 RELA SRC
0.00086716	5	124	7.81882	Path:hsa04611 Platelet activation	MAPK14 ITGB1 MAPK1 MAPK3 SRC
0.00109171	8	362	4.28523	Path:hsa04080 Neuroactive ligand-receptor interaction	CHRNB4 CNR2 AGT GLRA1 GPR35 GRIA2 P2RX4 QRFPR
0.00120331	3	33	17.6279	Path:hsa03410 Base excision repair	PARP1 APEX1 PCNA
0.00137936	5	138	7.02561	Path:hsa04371 Apelin signaling pathway	PPARGC1A NOS2 MAPK1 MAPK3 CCND1
0.00193191	5	149	6.50694	Path:hsa04261 Adrenergic signaling in cardiomyocytes	MAPK14 AGT MAPK1 MAPK3 BCL2
0.00202878	4	88	8.81394	Path:hsa04540 Gap junction	EGFR MAPK1 MAPK3 SRC
0.00210087	4	89	8.71491	Path:hsa04976 Bile secretion	CFTR CYP3A4 SLC2A1 CA2
0.00235917	4	92	8.43073	Path:hsa05323 Rheumatoid arthritis	CTSK IL1B IL6 VEGFA
0.00272095	5	162	5.98478	Path:hsa04630 JAK-STAT signaling pathway	CDKN1A EGFR IL6 CCND1 BCL2
0.00333831	5	170	5.70314	Path:hsa04310 Wnt signaling pathway	GSK3B PPARD MAPK8 MAPK9 CCND1
0.00361587	3	49	11.8718	Path:hsa05144 Malaria	IL1B IL6 MET
0.00386038	4	106	7.31724	Path:hsa04922 Glucagon signaling pathway	PPARGC1A SIRT1 ACACB SLC2A1
0.00400145	3	51	11.4063	Path:hsa04913 Ovarian steroidogenesis	CYP19A1 PTGS2 STAR
0.00465007	4	112	6.92524	Path:hsa04726 Serotonergic synapse	MAPK1 MAPK3 PTGS2 CASP3
0.00515759	3	56	10.3879	Path:hsa04340 Hedgehog signaling pathway	GSK3B CCND1 BCL2
0.00618959	3	60	9.69534	Path:hsa04730 Long-term depression	GRIA2 MAPK1 MAPK3
0.00618959	3	60	9.69534	Path:hsa05416 Viral myocarditis	CCND1 CASP3 CASP9
0.00674526	3	62	9.38259	Path:hsa04213 Longevity regulating pathway-multiple species	SIRT1 SOD1 CAT
0.00732746	3	64	9.08938	Path:hsa04929 GnRH secretion	ESR2 MAPK1 MAPK3
0.00803706	4	132	5.87596	Path:hsa04142 Lysosome	CTSD CTSK GUSB LITAF
0.00822395	3	67	8.68239	Path:hsa04720 Long-term potentiation	GRIA2 MAPK1 MAPK3
0.00874396	5	217	4.4679	Path:hsa04810 Regulation of actin cytoskeleton	EGFR ITGB1 MAPK1 MAPK3 SRC
0.00881415	3	69	8.43073	Path:hsa05031 Amphetamine addiction	SIRT1 GRIA2 TH
0.00911829	2	22	17.6279	Path:hsa00220 Arginine biosynthesis	GPT NOS2
0.00982879	2	23	16.8615	Path:hsa04614 Renin-angiotensin system	AGT PRCP
0.00982879	2	23	16.8615	Path:hsa04964 Proximal tubule bicarbonate reclamation	CA2 CA4
0.010178	4	143	5.42397	Path:hsa04550 Signaling pathways regulating pluripotency of stem cells	MAPK14 GSK3B MAPK1 MAPK3
0.0113974	4	148	5.24072	Path:hsa04072 Phospholipase D signaling pathway	AGT EGFR MAPK1 MAPK3
0.0115056	3	77	7.55481	Path:hsa05100 Bacterial invasion of epithelial cells	ITGB1 MET SRC
0.0122708	3	79	7.36355	Path:hsa00983 Drug metabolism-other enzymes	CYP3A4 GUSB XDH
0.0131231	4	155	5.00405	Path:hsa04150 mTOR signaling pathway	CHUK GSK3B MAPK1 MAPK3
0.0172903	3	90	6.46356	Path:hsa05410 Hypertrophic cardiomyopathy	AGT IL6 ITGB1
0.0187745	3	93	6.25506	Path:hsa04350 TGF-beta signaling pathway	SMAD7 MAPK1 MAPK3
0.0208932	3	97	5.99712	Path:hsa04713 Circadian entrainment	GRIA2 MAPK1 MAPK3
0.0231002	3	101	5.75961	Path:hsa04916 Melanogenesis	GSK3B MAPK1 MAPK3
0.0231002	2	37	10.4814	Path:hsa04960 Aldosterone-regulated sodium reabsorption	MAPK1 MAPK3
0.0231002	2	37	10.4814	Path:hsa05143 African trypanosomiasis	IL1B IL6
0.0291991	2	42	9.23366	Path:hsa05332 Graft-versus-host disease	IL1B IL6
0.0303451	2	43	9.01892	Path:hsa00860 Porphyrin metabolism	GUSB HMOX1
0.0309009	3	114	5.10281	Path:hsa04724 Glutamatergic synapse	GRIA2 MAPK1 MAPK3
0.0397588	2	50	7.75627	Path:hsa00330 Arginine and proline metabolism	DAO NOS2
0.0428575	3	130	4.47477	Path:hsa04650 Natural killer cell mediated cytotoxicity	MAPK1 MAPK3 CASP3
0.0460245	3	134	4.3412	Path:hsa04270 Vascular smooth muscle contraction	AGT MAPK1 MAPK3
0.0529589	3	142	4.09662	Path:hsa05017 Spinocerebellar ataxia	GRIA2 MAPK8 MAPK9
0.0559889	2	61	6.3576	Path:hsa00590 Arachidonic acid metabolism	HPGD PTGS2
0.0590286	2	63	6.15577	Path:hsa05217 Basal cell carcinoma	GSK3B BAX
0.0621083	2	65	5.96636	Path:hsa04927 Cortisol synthesis and secretion	AGT STAR
0.0664128	3	157	3.70523	Path:hsa04390 Hippo signaling pathway	GSK3B SMAD7 CCND1
0.0666147	2	68	5.70314	Path:hsa05204 Chemical carcinogenesis-DNA adducts	CYP3A4 PTGS2
0.0780209	2	75	5.17085	Path:hsa00980 Metabolism of xenobiotics by cytochrome P450	CYP3A4 AKR1C1
0.0780209	2	75	5.17085	Path:hsa03320 PPAR signaling pathway	PPARD SCD
0.0780209	2	75	5.17085	Path:hsa04918 Thyroid hormone synthesis	ALB GSR
0.0794396	2	76	5.10281	Path:hsa04971 Gastric acid secretion	CFTR CA2
0.0960172	2	85	4.56251	Path:hsa04610 Complement and coagulation cascades	PLAU TFPI
0.0960172	3	186	3.12753	Path:hsa05034 Alcoholism	MAPK1 MAPK3 TH
0.117174	2	96	4.03972	Path:hsa05414 Dilated cardiomyopathy	AGT ITGB1
0.117758	1	18	10.7726	Path:hsa00061 Fatty acid biosynthesis	ACACB
0.11801	2	97	3.99808	Path:hsa04666 Fc gamma R-mediated phagocytosis	MAPK1 MAPK3
0.119455	2	98	3.95728	Path:hsa04925 Aldosterone synthesis and secretion	AGT STAR
0.120824	1	19	10.2056	Path:hsa00531 Glycosaminoglycan degradation	GUSB
0.120824	1	19	10.2056	Path:hsa01210 2-Oxocarboxylic acid metabolism	GPT
0.120824	2	99	3.91731	Path:hsa04640 Hematopoietic cell lineage	IL1B IL6
0.125191	2	102	3.80209	Path:hsa04972 Pancreatic secretion	CFTR CA2
0.143332	1	23	8.43073	Path:hsa03430 Mismatch repair	PCNA
0.149061	2	114	3.40187	Path:hsa04670 Leukocyte transendothelial migration	MAPK14 ITGB1
0.150454	2	115	3.37229	Path:hsa01200 Carbon metabolism	GPT CAT
0.158411	1	26	7.45795	Path:hsa00790 Folate biosynthesis	TH
0.162475	1	27	7.18173	Path:hsa01040 Biosynthesis of unsaturated fatty acids	SCD
0.162475	1	27	7.18173	Path:hsa04966 Collecting duct acid secretion	CA2
0.173978	3	251	2.31761	Path:hsa04144 Endocytosis	EGFR GRK5 SRC
0.175715	1	30	6.46356	Path:hsa00053 Ascorbate and aldarate metabolism	GUSB
0.175715	1	30	6.46356	Path:hsa00591 Linoleic acid metabolism	CYP3A4
0.175715	1	30	6.46356	Path:hsa00630 Glyoxylate and dicarboxylate metabolism	CAT
0.185599	1	32	6.05959	Path:hsa00640 Propanoate metabolism	ACACB
